# Supplementary material for: Toward Inclusive Design Heuristics for Digital Health Interventions for the Aging Population: Scoping Review
Source: J Med Internet Res. 2025 Dec 22;27:e79449. doi: 10.2196/79449 (PMC12770925; doi:10.2196/79449)
Supplement: Multimedia Appendix 4 [file jmir_v27i1e79449_app4.xlsx]

## Sheet: FirstSearch_All
TODO DONE EXCLUDED	key	title	year	authors	Age group	Disease / Domain	Disability considered	Digital solution (chatbot, App, webplatform, …)	Study on the DHI conducted?	Parties involved in study (older adults, relatives)	Parties involved in development process (UX designer, engineers…)	Method used to involve the elderly (focus group, interview, usability test)	Frameworks applied (W3C, ???)	Principles and Heuristics applied to achieve inclusivity / accessibility	DeIinition of inclusivity / inclusive design	Barriers to Adoption of DHI among older adults	Facilitators to DHI among older adults	Reason for Exclusion / Important note
Lana	rayyan-143670172	"There Is Something We Need to Tell You": Communicating Health-Screening Results to Older Adults via the Internet.	2017	Beukema S and van Velsen L and Jansen-Kosterink S and Karreman J	65-75	frailty	n/a	Online screening result-messages	yes (evaluation of messages)	older adults	n/a	Interview	n/a	result messages that are both tailored and empathetic were seen as the best among older adults message can be tailored toward personal characteristics by including person's name, age, mentioning his or her GP. Explicitely linkin the answers that a person provided with the resulting outcome leads to higher appreciation of the content of the message. for good news, standardized message should be us…	n/a	n/a	n/a
Lana	rayyan-143713850	I'm still struggling with it, and it scares me: A qualitative analysis of older adults≈ê experiences with digital health portals during and after COVID-19	2024	Hvali_-Touzery S. and Laznik J. and Petrov_i_ A.	65-87	n/a	n/a	Evaluation of digital health platforms (DHP)	yes	older adults	n/a	Semi-structured focus group sessions	n/a	n/a	n/a	Rapid digitalisation of services Disparity in digital skills - "problems with the acquisition of new digital skills" Accessibility issues, especially if there are no relatives to assist with the usage of DHI - "no support network for accessing DHIs" Loss of independence - "Non-users reported loss of independence, loss of dignity, heavy dependence on others, and difficulties in accessing doctors."…	faster and easier access to health services, no need for face-to-face visits, and easy exchange of information with doctors.	DHI was only evaluated in the study and design process was not describesd at all
Lana	rayyan-143713921	The support needs to be part of the system: designing inclusive eHealth applications for older adults with low eHealth literacy	2022	Prinzellner Y. and Simon A. and Drachmann D. and Werner K. and M≈∫nter L. and Bulsink V. and Smits C. and Fitzpatrick G. and Schwaninger I.		65+	n/a	Got-IT: a toolkit for inclusive and understandable lifestyle data visualizations in eHealth solutions				co-creation workshops	Got-IT checklist was designed in this project Link: https://www.got-it-toolkit.eu/checklist/					No digital solution has been created in this research project. Project focuses on the development of guidelines / checklist for the includive design of the solutions for elderly people, but even this was not thoroughly described in the paper. There is a checklist available online, but in the paper no specific check list items have been mentioned
Lana	rayyan-143713821	A community-academic partnered approach to designing a Virtual Village to address the needs of older adults living with HIV	2024	Nguyen A.L. and Polonijo A.N. and Galea J.T. and Yoo-Jeong M. and Taylor J. and Ruiz E.L. and Greene K. and Lopez J.L. and Christenson C. and Brown B.	50+	HIV		"Virtual Village", digital cloud based platform										Exclusion reason: Participants' age 50+
Lana	rayyan-143714222	A mobile health intervention to reduce pain and improve health (MORPH) in older adults with obesity: Protocol for the MORPH trial	2018	Fanning J. and Brooks A.K. and Ip E. and Nicklas B.J. and Jack Rejeski W.	65-79	chronic pain obesity sedentary lifestyle	n/a	Mobile Intervention to Reduce Pain and Improve Health (MORPH) mHealth+telecoaching intervention				think aloud protocol interviews usage of the app within 1 week in order to get users' reactions, in this way UI will be refined SUS	Ritterband model for app development	evaluation of the app with think aloud protocol user centered design approach				In this study, the results have not been described. It says: "Phase 1 recruitment is ongoing as of December 2017." Thus, we don't have enough information design characteristics of the app.
excluded	rayyan-143669892	A Tailored Self-Management App to Support Older Adults with Cancer and Multi-Morbidities: Development and Usability Testing.	2024	Kobekyaa FK and Sien SW and Puts M and Currie LM and Tompson M and Hedges P and McGrenere J and Mariano C and Haase KR														only 2 pages in the IOS Press template, no full article available
excluded	rayyan-143670212	A Text-Messaging and Pedometer Program to Promote Physical Activity in People at High Risk of Type 2 Diabetes: The Development of the PROPELS Follow-On Support Program.	2015	Morton K and Sutton S and Hardeman W and Troughton J and Yates T and Griffin S and Davies M and Khunti K and Eborall H	39-79 years	Type 2 Diabetes Mellitus	n/a	pedometer cobined with the mobile app. App provides a text messaging system for motivation / feedback				Focus groups for definition of requirements, semistructured telephone interviews for feedback on the system	Model for developing computer-generated tailored interventions by Dijkstra and De Vries, mHealth development and evaluation framework by Whittaker et al and Fjeldsoe et al	n/a	n/a			wrong age group
excluded	rayyan-143713915	A Voice App Design for Heart Failure Self-management: Proof-of-Concept Implementation Study	2022	Barbaric A. and Munteanu C. and Ross H. and Cafazzo J.A.	21-80	heart failure	n/a	mobile voice app				active recruitment for trial	n/a	n/a	n/a			paper just described briefly the solution but not the development or any specific characteristics for inclusivity
Lana	rayyan-143713700	Accessible Design for Diabetic Foot Ulcer Self-Monitoring: Insights into mHealth Application Design	2024	Bondu M.T. and Baseman C.M. and Arriaga R.I.	55+	Type 2 Diabetes	Diabetic foot ulcers (DFUs)	mHealth app for DFUs self- monitoring										Participants' age 55+
Lana	rayyan-143714249	Accessible telehealth - Leveraging consumer-level technologies and social networking functionalities for senior care	2013	Dhillon J.S. and Wunsche B.C. and Lutteroth C.	60-85	Prevention	n/a	Online telehealth system Healthcare4Life	yes (interview study for requirement specification)	elderly potential users were interviewed and they evaluated a paper based prototypes	n/a	Semi structured interview and requirement collection through showing the paper based prototypes of existing solutions User study for usability and effectiveness testing Usability survey for evaluation	Conceptual framework from the article was developed to guide the develpment of the DHI	UI with large-sized fonts and an icon-based horizontal menu Linear navigation structure Personalization / Customization is possible (e. g. user can choose the health apps on his / her own) Users can create social support groups using a Facebook like interface. Friends can be searched by using various criteria such as name, hobbies and health conditions Open, for free, system similar to social med…	n/a	n/a	Participants made it clear that a wider range of health applications was required tailored towards individual needs (health conditions). Social networking functionalities are desired, but not in the form we might know from Facebook and similar social media sites.
Lana	rayyan-143713879	Adaptation of a health game for adults over 50 and examination of its acceptability, feasibility, and preliminary impact when implemented with a nutrition education intervention	2023	Ruggiero L. and Chebli P. and Froukh S. and Castillo A. and Seltzer E.D. and Odoms-Young A.														Participants' age over 50
Lana	rayyan-143714029	Adapting a person s home in 3d using a mobile app (mapit): Participatory design framework investigating the app s acceptability	2021	Guay M. and Labb≈Ω M. and S≈Ωguin-Tremblay N. and Auger C. and Goyer G. and Veloza E. and Chevalier N. and Polgar J. and Michaud F.		n/a		MapIt						user-centered perspective, a participatory design approach users are seen as partners (not as just study participants) few prototype testing rounds were organized				in this study, occupational therapists (OTs) are seen as "users" of the developed solution. They were a part of the development team, not elderly people. Thus, this study should be excluded in my opinion, even though it aims to develop an user-centered solution
Lana	rayyan-143714226	Adapting a Psychosocial Intervention for Smartphone Delivery to Middle-Aged and Older Adults with Serious Mental Illness	2017	Whiteman K.L. and Lohman M.C. and Gill L.E. and Bruce M.L. and Bartels S.J.														Wrong age group "Participants’ age ranged from 49–66 years"
Lana	rayyan-143713945	Amplifying Older Aboriginal and Torres Strait Islander Women≈ês Perspectives to Promote Digital Health Equity: Co-Designed Qualitative Study	2023	Henson C. and Chapman F. and Shepherd G. and Carlson B. and Rambaldini B. and Gwynne K.														Wrong age group "The participants were aged ≥41 years"
Lana	rayyan-143669859	Assessing Telemedicine Demand and Viability in Indonesian Geriatric Clinics: A Comprehensive HOT FIT and Sociotechnical Analysis.	2024	Kemala Sari DS and Lipoeto NI and Bachtiar H and Catri I and Sari NK and Semiarty R	61-73			framework for geriatric clinic telemedicine	yes	Elderly Patients, Family Members, Health Service Providers, and, Related Stakeholders.		in-depth interviews using semi-structured guidelines	Human-Organization-Technology Model (HOT FIT) for exploration of multiple stakeholder perspectives					No DHI has been develped. Framework for telemedicine has been developed.
Lana	rayyan-143631371	Assistive smartphone for people with special needs : The Personal Social Assistant - 2009 2nd Conference on Human System Interactions	2009	Verstockt, S. and Decoo, D. and Van Nieuwenhuyse, D. and De Pauw, F. and Van de Walle, R.			cognitive, visual, and, motor impaired persons											insufficient information on solution
Lana	rayyan-143631373	AWash: Handwashing Assistance for the Elderly with Dementia via Wearables - IEEE INFOCOM 2021 - IEEE Conference on Computer Communications	2021	Cao, Yetong and Chen, Huijie and Li, Fan and Yang, Song and Wang, Yu	65-81	Dementia	Cognitive impairment	AWash, a wearable-based handwashing assistance system				Experiment for system evaluation - participants perform handwashing	n/a	It can characterize the unique handwashing pattern of the elderly, recognize handwashing actions, and support customized guidance to diverse users. Handwashing assistance messages from the system are customized, as seniors with different levels of cognitive abilities will encounter different problems during handwashing.				Only after the implementation system was evaluated by users, no design process described.
Lana	rayyan-143669942	Barriers and enablers for older adults participating in a home-based pragmatic exercise program delivered and monitored by Amazon Alexa: a qualitative study.	2022	Jansons P and Fyfe J and Via JD and Daly RM and Gvozdenko E and Scott D	60-89	n/a	n/a	software that allows health professionals to remotely deliver individualized exercise programs using voice-controlled intelligent personal assistants (VIPAs), specifically, Amazon Alexa Echo Show devices	yes (qualitative study)	All participants completed a 12-week, individualized, home-based exercise program which was prescribed by a single clinician. After that they shared their experiences in relation to the system in qualitative interviews.	n/a	A 12-week community study where participants followed a home-based exercise program delivered remotely by Alexa, with feedback collected via telephone interviews.	n/a	Voice interactions enabled touchless communication with the DHI Social, human-like engagement with Alexa supported conversation-based interactions Alexa’s reminder functionality, delivered via screen and conversation-based interactions, motivated participation in the exercise program Participants reported a desire for exercise programs to include information on the purpose of exercise, and to exp…	n/a	access to an adequate device that supports videoconferencing and difficulty to set aside time to exercise at scheduled appointments technical issues such as poor network connectivity and accuracy of the voice recognition lack of instant feedback and reassurance in an asynchronous digital health approach privacy concerns	audio and video content of the devices can interpret human speech and they reduce the technology burden for patients (e. g. by aviding the need for use of digital inputs to interact with the program) asynchronous interaction is enabled and it enables flexibility and convenience Enjoyability and attractiveness of the system are important enablers Social engagement with Alexa, human like engagement…
Lana	rayyan-143670049	Barriers and facilitators to virtual care in a geriatric medicine clinic: a semi-structured interview study of patient, caregiver and healthcare provider perspectives.	2022	Watt JA and Fahim C and Straus SE and Goodarzi Z														No DHI has been developed, nor has the design process been described. Only information about adoption (barriers/facilitators) in general is available in this paper.
Lana	rayyan-143669893	Barriers to Telemedicine Video Visits for Older Adults in Independent Living Facilities: Mixed Methods Cross-sectional Needs Assessment.	2022	Mao A and Tam L and Xu A and Osborn K and Sheffrin M and Gould C and Schillinger E and Martin M and Mesias M	60+	n/a	n/a	n/a	n/a	n/a	n/a	survey and semistructured phoe interviews						This study does not develop any DHI, it only investigates the barriers and facillitators to existing solutions. Design process is not describes, as no DHI is being developed in this research
Lana	rayyan-143713690	Breaking Barriers: The Design and Development of an Assistive Technology Web App for Older Latinos with Disabilities in Daily Activities	2024	Orellano-Col‚Äîn E.M. and Ramos-Marichal A.I. and Gonz‚Ä°lez-Crespo V.R. and Zeballos-Hern‚Ä°ndez B.N. and Ruiz-M‚Ä°rquez K.N. and Roche-Lima A. and Adorno-Mercado J.M. and Laborde-Torres N.A. and Berr‚Äôos-Llopart J.G. and Cruz-Ramos A.M. and Montenegro D.V. and Lamoutte C.E. and Rosa-Casilla N.D. and Mel≈Ωndez-Berrios D.E.	65+	n/a	functional disabilities	web app for independent living older adults ith functional disabilities - Mi Guía de Asistencia Tecnológica (MGAT)	yes	determination of content in the app: older adults Research and design of prototype: designers and app developers	prototype development: designers and app developers	usability testing in form of focus grops and individual interviews	Karagianni’s Optimized Honeycomb Model was used to guide the design of the DHI The researchers created the Accessibility Checklist for UX Designers tailored to the AT guide web app to assess design heuristics and ensure accessibility. Given the early stages of the user experience (UX) and user interface (UI) design of the web application, the research team decided to frame the application design …	MGAT is free and does not require password and username Web app format that can be accessed through the browser was created, as it does not reuire the installation. Second, web apps can be accessed through multiple browsers and platforms, such as desktop, laptop, or mobile, making them accessible to a broader population. The MGAT incorporates design options for older adults, such as user-friendly…	n/a	Barriers to assistive technology use among older Latinos with FDs living in Puerto Rico include the lack of information and knowledge regarding the existence of AT devices and services, the complexity or difficulty of understanding them, concerns about their safety, poor attractive appearance, bureaucracy on the acquisition process, social and cultural stigma, and a lack of prescription by health…	n/a
Lana	rayyan-143714061	Co-construction of an Internet-based intervention for older assistive technology users and their family caregivers: stakeholders≈ê perceptions	2019	G≈Ωlinas-Bronsard D. and Mortenson W.B. and Ahmed S. and Guay C. and Auger C.	65+	n/a	multi-faceted impairments, mostly mobility issues (but also communication, respiration etc.)		yes	AT users, family caregivers, clinicians, decision makers, community partners and researchers.	n/a (only design was described in this study)	individual semi-structured interviews	user-centered design, co-conception	As stated by a 70 years-old AT user, the convenience of access was one of the important benefits identified for the proposed intervention Stakeholders appreciated the possibility to choose their access to the intervention via a variety of ICT devices (computer, tablet, smartphone or regular phone) as per their preferences, needs and abilities.		Stakeholders described multiple difficulties getting information about AT: knowing what is available, what are the benefits of using a specific AT, and what programs provide AT. Most participants indicated that the primary need of user/family caregiver dyads towards AT is access to information. Even with the right information, obtaining AT could be problematic because of the funding process, long…	Improving access to AT services in remote areas was the main benefit perceived by stakeholders	Very interesting article that describes the view of multiple stakeholders on assistive technology, but design of the DHI has not been described at all.
Lana	rayyan-143713919	Co-Creating a Digital Life-Integrated Self-Assessment for Older Adults: User Experience Study	2023	B≈°ttinger M.J. and Litz E. and Gordt-Oesterwind K. and Jansen C.-P. and Memmer N. and Mychajliw C. and Radeck L. and Bauer J.M. and Becker C.	65+	n/a	n/a	Life-integrated Self-Assessment (LiSA) providing self-screening and monitoring for older adults to identify health risks early and facilitate efficient and targeted health care.	no (only co-creational workshops have been conducted)	older adults for co-creational workshops. Workshops were conducted by interdisciplinary research team: geriatrician, 2 physiotherapists, sport scientist, 2 psychologists, sociologist, software engineer and optometrist	n/a	co-creational workshops	Co-creational process based on co-creation guideline PRODUCES+	Customizable scope and content, as well as recommendations upon assessment results Balanced approach to user preference and medical expertise should be followed to define mandatory and optional assessments within LiSA Honeycomb Model for user experience (optimized version) Presonalization - LiSA includes a default selection of mandatory domains and the possibility to enable more functionality (e.…	n/a	Overdemanding test procedure More screen time is seen as an unhealthy habit financial burden Forgetting to use the LiSA	monitoring of the own health status empower users to prepare for physician visits, help physicians make diagnoses, and support patient education. They imagined that users would visit the physician earlier if necessary and would be more likely to attend preventive care appointments because of the LiSA results
Lana	rayyan-143713828	Co-creation of mHealth intervention for older adults with hip fracture and family caregivers: a qualitative study	2024	Ariza-Vega P. and Prieto-Moreno R. and Mora-Traverso M. and Molina-Garc‚Äôa P. and Ashe M.C. and Mart‚Äôn-Matillas M.	65+	hip fracture	n/a	ActiveHip+ mHealth system designed to improve physical function after hip fracture	yes (qualitative co-creation study)	older adults, family caregivers of older adults who had hip fracture, healthcare providers were included in co creational workshop sessions	n/a	focus groups	user-centered design framework	simple and user-friendly design - clear messages, easy to navigate, videos and voiceover Motivation - positive messages as encouragement Communication with health providers - messaging and videoconference Design elements - ewasy to read font and font size, audio-visual content Personalization - personalized exercise and exercise instructions Comprehensive information - not only the information on…	n/a	Caregivers further highlighted the lack of internet skills for some older adults. Although some older adults with hip fracture stated low motivation to use smartphones, they also believed they could learn to use them.	n/a
Lana	rayyan-143714146	Co-creation with older adults to improve user-experience of a smartphone self-test application to assess balance function	2020	Mansson L. and Wiklund M. and ‚Ä¶hberg F. and Danielsson K. and Sandlund M.	70+	fall prevention	n/a	MyBalance smartphone self-test application for balance and leg strength	yes (qualitative co-creation study)	older adults, physiotherapist	two engineers and three physiotherapists	co-creation sessions: practical workshop sessions, user-tests with think aloud method, and group discussions	Optimized UX Honeycomb model by Morville	Findable • Organise information logically and simply • Use details and visual effects - - green or arrow up for good results, and red or arrow down for caution or a decline in the results. • Provide adequate information - Another suggestion to improve findability for people with hearing impairments was to provide written instructions in addition to the videos. Accessible • Adapt for vision and he…	n/a	issues with technology	willingness to learn, ease of use, and the presence of useful features adaptations for reduced vision, hearing, or cognition
Lana	rayyan-143714134	Co-Design to Support the Development of Inclusive eHealth Tools for Caregivers of Functionally Dependent Older Persons: Social Justice Design	2020	Latulippe K. and Hamel C. and Giroux D.									framework of social justice by Sen					No older adults involved
Lana	rayyan-143713761	Co-Designing a Conversational Agent With Older Adults With Chronic Obstructive Pulmonary Disease Who Age in Place: Qualitative Study	2024	Wegener E.K. and Bergschlöd J.M. and Kramer T. and Schmidt C.W. and Borgnakke K.	65+	chronic obstructive pulmonary disease	n/a	Conversational Agent (CA), designed to facilitate daily communication online through a weblink that can be accessed on a smartphone, tablet, or computer.	yes (qualitative co-creational study)	older adults living with COPD	n/a	Cocreational workshop sessions	READHY framework and concepts presented by Yock et al to cocreate technology with end users	Prioritized functions of CA were detected together with users Mock up and prototype evaluated by users CA should be personalizable Day-to-day measurements should not be mandatory Onboarding feature that teaches users how to use CA 3 main functions: my health, my sleep and daily activity Informative content that contains guides, written or video material Possibility to share data stored in CA with…	n/a	n/a	n/a
Lana	rayyan-143670337	Co-Designing an Initiative to Increase Shared Access to Older Adults' Patient Portals: Stakeholder Engagement.	2023	Dukhanin V and Wolff JL and Salmi L and Harcourt K and Wachenheim D and Byock I and Gonzales MJ and Niehus D and Parshley M and Reay C and Epstein S and Mohile S and Farrell TW and Supiano MA and Jajodia A and DesRoches CM														no elderly were included in this study and no specific digital solution has been developed
Lana	rayyan-143670027	Cocreation of a Video Feedback Tool for Managing Self-Care at Home With Pairs of Older Adults: Remote Experience-Based Co-Design Study.	2024	Strandberg S and Ekstedt M and Fagerström C and Backåberg S	65+	Chronic illness (not further specified)	n/a	video feedback tool in the context of self-care management at home	yes (qualitative co-creational study)	4 pairs of older adults, 4 researchers, and 2 service designers	n/a	Cocreational, interdisciplinary workshop sessions Usability Test	Medical Research Council’s framework for developing and evaluating complex interventions experience-based co-design (EBCD) process USABILITY (Use of Technology to Engage in Adaptation by Older Adults and/or Those With Low or Limited Literacy) framework for usability test	Cocreation of the tool with users users' input has been used for adjustments and refinements of the tool zoom functionality on the iPad end users need to be able to manually start playback of the video, from both the default interface and specifically during analysis Instructions should be visible in portrait mode Larger text and better contrast for visibility. Clear instructions on which exercis…	n/a	Barriers, such as the unreliability of digital tools, including inaccuracies and issues with mobile phones, could lead to difficulties in use, reduced engagement, and a resurgence of previous health issues and symptoms.	On the other hand, the end users also expressed an interest in using digital tools to monitor health parameters and self-care activities and thereby improve self-care management. For example, monitoring of step counts and oxygen levels was recognized as having the potential to increase engagement in self-care. However, the end users’ experiences underscored the necessity of better integration of …
Lana	rayyan-143670198	Crafting Appealing Text Messages to Encourage Colorectal Cancer Screening Test Completion: A Qualitative Study.	2015	Weaver KE and Ellis SD and Denizard-Thompson N and Kronner D and Miller DP														Wrong age group: "50 to 75 years"
Lana	rayyan-143670351	Design and introduction of a quality of life assessment and practice support system: perspectives from palliative care settings.	2017	Sawatzky R and Laforest E and Schick-Makaroff K and Stajduhar K and Reimer-Kirkham S and Krawczyk M and √ñhl√©n J and McLeod B and Hilliard N and Tayler C and Robin Cohen S	46-95			electronic Quality of Life and Practice Support System (QPSS) for the use of PROMs and PREMs in clinical practice										Wrong age group: patient 46+ included
Lana	rayyan-143631375	Design and Usability Assessment of a Multi-Device SOA-Based Telecare Framework for the Elderly	2020	Macis, Silvia and Loi, Daniela and Ulgheri, Andrea and Pani, Danilo and Solinas, Giuliana and Manna, Serena La and Cestone, Vincenzo and Guerri, Davide and Raffo, Luigi	65+	n/a	n/a	HEREiAM, telemonitoring platform				Usability test - interview						Technical development process has been described, but the specific design and usabilty components are missing. Users evaluate the system firstly when it is fully developed. No specific inclusion principles or elements are described.
Lana	rayyan-143669760	Designing Telemedicine for Older Adults With Multimorbidity: Content Analysis Study.	2024	Buawangpong N and Pinyopornpanish K and Pliannuom S and Nantsupawat N and Wiwatkunupakarn N and Angkurawaranon C and Jiraporncharoen W														Study does not describe development and design process of the solution. It briefly investigates perceptions, expectations, preferences and barriers regarding telemedicine.
Lana	rayyan-143670160	Detection of Mild Cognitive Impairment Through Hand Motor Function Under Digital Cognitive Test: Mixed Methods Study.	2024	Li A and Li J and Chai J and Wu W and Chaudhary S and Zhao J and Qiang Y	65+	Mild cognitive impairment	Cognitive impairment	tablet-based “drawing and dragging” tasks	yes (qualitative co-creation study)	development team (2 neurologists, 2 nurses, and 3 engineers), patients with MCI, healthy older adults, and caregivers.	engineers designed and developed a task prototype	simposium - "In addition, we conducted symposiums, mainly involving communication between patients with MCI, healthy older adults, caregivers, neurologists, nurses, and engineers regarding what to do and how to interact." Structured Questionnaire and Unstructured Interview for user evaluation of the DHI	The human-centered design approach		n/a
Lana	rayyan-143713838	Developing a Multiprofessional Mobile App to Enhance Health Habits in Older Adults: User-Centered Approach	2024	da Silva Sobrinho A.C. and de Oliveira Gomes G.A. and Bueno J≈õnior C.R.	60+	n/a	n/a	mobile app aimed at promoting health habits in older adults	yes (qualitative and quantitative co-creational study)	older adults	n/a	focus groups for requirements and co creation usability test for evaluation	inclusive design guidelines: https://link.springer.com/chapter/10.1007/978-3-031-33620-1_11	Readability - importance of font sizes and need for an option to increase it in the app, especially vor visual impariment Navigation - intuitive UI and self-explanatory icons Motivation - feedback after task completition Accessibility - compatibility with screen readers and use of vivid colors, especially for visual impairment, easy registration process with reduced barriers, gamification element…	n/a	entry barriers such as log in and registration process	willingness to learn and adopt new technology
Lana	rayyan-143714060	Developing Self-Management Application of Fall Prevention Among Older Adults: A Content and Usability Evaluation	2020	Mazuz K. and Biswas S. and Lindner U.	60+	fall prevention	n/a	Age-Techcare, self-management tool of for fall prevention	yes (qualitative and quantitative co-creational study)	older adults and health care professionals (including doctors, nurses, an employment therapist, social worker and physiotherapist working with the older adults and treating fall events)		interviews, focus groups and survey usability testing	n/a	Personalization - customization of hour of notifications Motivation - reminder notifications are sent 3 times per week Self-reporting diary and the prevention intervention are included Video material with balance exercises for fall prevention	n/a	One of the main factors is ageism, “older adults are often stereotypically described as a homogeneous group that are lagging behind and associated with cognitive decline, frailty and needs” (26, p. 2) which eventually leads to their exclusion from research, development and the design process, so their voices and real needs are not incorporated.	n/a
Lana	rayyan-143713793	Development of a 12-Week Unsupervised Online Tai Chi Program for People With Hip and Knee Osteoarthritis: Mixed Methods Study	2024	45+														Wrong age group: 45+
Lana	rayyan-143713944	Development of a Digital Health Intervention to Support Patients on a Waitlist for Orthopedic Specialist Care: Co-Design Study	2023	Tacey A. and Behne J. and Patten R.K. and Ngo M.T. and Thomas R. and Ancilleri J. and Bone C. and Castro A.P. and McCarthy H. and Harkin K. and Gilmartin-Thomas J.F.M. and Takla A. and Downie C. and Mulcahy J. and Ball M. and Sharples J. and Dash S. and Lawton A. and Wright B. and Sleeth P. and Kostecki T. and Sonn C. and McKenna M.J. and Apostolopoulos V. and Lane R. and Said C.M. and De Gori M.…	18+	Osteoarthritis		digital health intervention for people with osteoarthritis on an orthopedic waitlist				interviews and feedback						Wrong age group: 18+
Lana	rayyan-143713885	Development of a Smart Home Interface With Older Adults: Multi-Method Co-Design Study	2023	Ghorayeb A. and Comber R. and Gooberman-Hill R.	65-89	n/a	n/a	My Buddy, the in-home interface	yes (qualitative co-creational study)	older adults	n/a	Home visits with semi-structured interviews, observation, focus group, scenario design, probes, design workshops	n/a	Personalization - recommendations of the system based on the user's state, social recommendations of opportunities to socialize by recommending social groups with similar interests, Reminders on the day and date, time, weather, temperature, bus timetable, bin collection schedule, appointments, the location of the wearable device (if not worn at the time), and the renewing time of nearly expired c…	n/a	privacy concerns	visualisations increase the adoption rate, they can also facilitate communication between older people, caregivers, and relatives [1,3,21,24] and offer a better understanding of health status [5]. Reduction of the complexity and ease of use Social inclusion and possibility to connect with people with similar interests independence, social interaction, and safety.
Lana	rayyan-143669817	Digital Health Equity and Tailored Health Care Service for People With Disability: User-Centered Design and Usability Study.	2023	Ha S and Ho SH and Bae YH and Lee M and Kim JH and Kim JH and Lee J														Participants below 60 included
Lana	rayyan-143631325	Elderly comfort and compliance to modern telemedicine system at home - 2008 Second International Conference on Pervasive Computing Technologies for Healthcare	2008	Jasemian, Yousef	aged (60±5) years													Participants below 60 included
Lana	rayyan-143713905	Enabling Rural Telehealth for Older Adults in Underserved Rural Communities: Focus Group Study	2022	Hunter I. and Lockhart C. and Rao V. and Tootell B. and Wong S.	55+													Participants below 60 included
Lana	rayyan-143670003	Engaging older adults in an online physical activity programme to improve cognition: A qualitative study.	2021	Ritchie S and Lawrence V and Jones J and Corbett A	aged 50 and over			Digital Behaviour Change Intervention										Participants below 60 included
Lana	rayyan-143714104	Establishing a Research Agenda on Mobile Health Technologies and Later-Life Pain Using an Evidence-Based Consensus Workshop Approach	2018	Wethington E. and Eccleston C. and Gay G. and Gooberman-Hill R. and Schofield P. and Bacon E. and Dombrowski W. and Jamison R. and Rothman M. and Meador L. and Kenien C.and Pillemer K. and L≈°ckenhoff C. and Reid M.C.	n/a													No solution has been developed. Design process has not been described.
Lana	rayyan-143670261	Ethical Decision Making in Iot Data Driven Research: A Case Study of a Large-Scale Pilot.	2022	Segkouli S and Fico G and Vera-Mu√±oz C and Lecumberri M and Voulgaridis A and Triantafyllidis A and Sala P and Nunziata S and Campanini N and Montanari E and Morton S and Duclos A and Cocchi F and Nava MD and de Lorenzo T and Chalkia E and Loukea M and Colomer JBM and Dafoulas GE and Guill√©n S and Arredondo Waldmeyer MT and Votis K									co-creation framework					No DHI design process and preffered elements for inclusive design described.
Lana	rayyan-143670204	Examining Intersectionality and Barriers to the Uptake of Video Consultations Among Older Adults From Disadvantaged Backgrounds With Limited English Proficiency: Qualitative Narrative Interview Study.	2025	Husain L and Greenhalgh T	65+	n/a	n/a	video consultations have been investigated, no specific solution has been developed				semi-structured narrative interview						No specific DHI or design process / heuristics have been mentioned in the study
Lana	rayyan-143714215	Examining Korean and Korean American older adults≈ê perceived acceptability of home-based monitoring technologies in the context of culture	2017	Chung J. and Thompson H.J. and Joe J. and Hall A. and Demiris G.	65+							focus group sessions individual interviews						This study describes the cultural factors to adoption of DHI among Koreans, there is no DHI being developed and no design heuristics mentioned
Lana	rayyan-143713738	Examining the usability and accessibility challenges in mobile health applications for older adults	2024	Khamaj A. and Ali A.M.	60+	Kidney failure (patients recieving PD or peritoneal dialysis)	n/a	mobile app for emergency services	yes (qualitative study for requirement collection and evaluation)	older adults and healthcare professionals	UI/UX designers and developers	strutured interviews surveys for feedback and improvement suggestions collection	A framework for evaluating mHealth tools for older patients on usability https://ebooks.iospress.nl/doi/10.3233/978-1-61 499-512-8-783	user-centered design principles feedback collection throughout the design process improvements of the app were based on users' feedback enhanced navigation with streamlined menu structures and optimized button placements, improved readability through adjustable font sizes and high-contrast text options, and simplified feature usage with clear instructions and contextual help features. input metho…	Inclusive Design: Users’ physical capabilities are considered, and the software is made accessible and flexible to accommodate a variety of mobility or dexterity challenges, especially those that affect older persons.	compatibility issues with devices, connectivity challenges, technical issues in general	n/a
Lana	rayyan-143713772	Expectations and Preferences for Digital Cessation Treatment: Multimethods Study Among Older Adults Who Smoke Cigarettes	2024	Fahey M.C. and Carpenter M.J. and O'Neal R. and Pebley K. and Schick M.R. and Ware E. and Toll B.A. and Dahne J.	66-76							semistructured qualitative interviews and quantitative measures assessing sociodemographic characteristics, digital literacy , and physical health symptoms						No DHI has been developed in this study and design process has not been described
Lana	rayyan-143713656	Experiences and Views of Older Adults of South Asian, Black African, and Caribbean Backgrounds About the Digitalization of Primary Care Services Since the COVID-19 Pandemic: Qualitative Focus Group Study	2024	Ahmed N. and Hall A. and Poku B. and McDermott J. and Astbury J. and Todd C.	65+							focus groups						This study focused on the experiences and views of older adults from South Asian, Black African, and Caribbean backgrounds regarding the digitalization of primary care services since the COVID-19 pandemic. There are no specific design heuristics for DHI being mentioned.
Lana	rayyan-143713731	Experiences of Decision Making and Attitudes Toward Digital Health Services Among Older Adults in Finland	2024	Rosenlund M. and Turja T. and Jylh≈† V. and Saranto K. and Kuusisto H.														No DHI has been developed in this study and design process has not been described
Lana	rayyan-143669936	Experiences of Older Adults with Heart Failure Using Telemedicine During the COVID-19 Pandemic: A Qualitative Study.	2024	Rhoads SJ and McSweeney J and Sadaka H and Jin J and Pirtle C and Sanford J														Participants under 60 were included in the study "The mean age was 69.5, with 54.5% 55–71 years old and 45.5% over 71 years old."
Lana	rayyan-143669795	Experiences of Older Adults, Physiotherapists, and Aged Care Staff in the TOP UP Telephysiotherapy Program: Interview Study of the TOP UP Interventions.	2024	Dawson R and Gilchrist H and Pinheiro M and Nelson K and Bowes N and Sherrington C and Haynes A	65+									Specific examples included targeted training on using Zoom emojis to acknowledge client achievements and building a personal connection through virtual tours of the older person’s home and garden. Many interviewees emphasized the importance of including older adults as role models in exercise videos. Respondents expressed a desire for telehealth programs that incorporated TOP UP program features …	n/a	barriers related to this population’s innate technology hesitation and greater sensory, physical, and cognitive impairments could be addressed by the provision of local support, internet-connected devices, fast internet, and appropriate telehealth training can mitigate these barriers most trial participants had limited access to video-capable devices, limited telehealth experience, and low telehe…	These studies align with TOP UP’s findings that emphasized the delivery of appropriate education at screening and recruitment to reduce technology avoidant behaviors, preprogram technology training to support adoption, and training to troubleshoot any emerging technology issues to enhance sustainability. challenges related to small screens,
Lana	rayyan-143670199	Exploring How Older Adults Use a Smart Speaker-Based Voice Assistant in Their First Interactions: Qualitative Study.	2021	Kim S	74-91	n/a	n/a	Conversational agent (CA) Alexa				qualitative interview to investigate older adults’ first experiences of and perspectives on the use of voice assistants	n/a	speech-based interaction modality was well received by all participants This implies that more features tailored to the needs of older adults are required to better assist them with voice assistants. In fact, several features designed specifically for older adults are already available, such as reminding about medications, sending alert messages verbally to their loved ones, and making emergency …		Difficulty in constructing a command sentence Misunderstanding how a voice assistant operates (participants were not aware that it retrieves data from the Internet, they thought that they need to share their data with it in order to get the answers) Concerns About Privacy, Security, and Financial Burden	Participants considered a voice assistant to be useful to older adults with aging-related physical constraints who can benefit from hands- and eyes-free interaction. Voice assistant can be a gateway to connect peers within a community (eg, residents of an assisted-living facility) for labor- or information-sharing and social engagement.	No design process of the system was described, only evaluation was conducted
Lana	rayyan-143713695	Exploring mHealth design opportunities for blind and visually impaired older users	2024	Choi S. and Chlebek C.J.	50+													Wrong age group 50+
Lana	rayyan-143669981	Exploring Older Adults' Needs for a Healthy Life and eHealth: Qualitative Interview Study.	2025	Valkonen P and Kujala S and Savolainen K and Helminen RR														Participants under 60 were included in the study "55 to 74 years: n=12, 60%; >75 years: n=8, 40%"
Lana	rayyan-143714272	Exploring the acceptance of telecare among senior citizens: An application of back-propagation network	2011	Huang J.-C.	60–69													No DHI has been developed in this study and design process has not been described
Lana	rayyan-143713660	Exploring the Perspectives of Older Adults Living With HIV on Virtual Care: Qualitative Study	2024	Kokorelias K.M. and Valentine D. and Dove E.M. and Brown P. and McKinlay S. and Sheppard C.L. and Singh H. and Eaton A.D. and Jamieson L. and Wasilewski M.B. and Zhabokritsky A. and Flanagan A. and Abdelhalim R. and Zewude R. and Parpia R. and Walmsley S. and Sirisegaram L.														Reason for exclusion: participants' age Participants over 50 were included in the study
Lana	rayyan-143713754	Exploring the Qualitative Experiences of Administering and Participating in Remote Research via Telephone Using the Montreal Cognitive Assessment-Blind: Cross-Sectional Study of Older Adults	2024	Dumassais S. and Grewal K.S. and Aubin G. and O'Connell M. and Phillips N.A. and Wittich W.	65+	Recognition of cognitive impairment	cognitive and vision impairment	MoCA-Blind, tool for cognitive screening over the phone				telephone-use questionnaire semistructured debriefing interview						Only barriers and facillitators of MoCA-Blind are described in this study, and not the design process with recommended inclusive design elements
Lana	rayyan-143670328	Features That Middle-aged and Older Cancer Survivors Want in Web-Based Healthy Lifestyle Interventions: Qualitative Descriptive Study.	2021	Ivankova NV and Rogers LQ and Herbey II and Martin MY and Pisu M and Pekmezi D and Thompson L and Schoenberger-Godwin YM and Oster RA and Fontaine K and Anderson JL and Kenzik K and Farrell D and Demark-Wahnefried W														Reason for exclusion: participants' age "Eligibility criteria included adults who (1) were aged ≥45 years;"
Lana	rayyan-143669746	Frail Older Adults' Needs and Preferences for Mobile Health Exercise Interventions Guided by Nudge Theory: A Qualitative Analysis.	2024	Peng R and Cao Z and Hu S and Liu X and Guo Y and Li X and Zhang C and Feng H	60-82	frailty	n/a	yes				qualitative interview						No dsign process of a DHI has been described, not has a DHI being developed. The paper describes the nudges strategies in mHealth apps.
Lana	rayyan-143713771	Geriatric care physicians' perspectives on providing virtual care: a reflexive thematic synthesis of their online survey responses from Ontario, Canada	2024	Chuen V.L. and Dholakia S. and Kalra S. and Watt J. and Wong C. and Ho J.M.-W.														Older adults were not included in the study, physicians were included
Lana	rayyan-143714080	Harnessing mobile health technology to support long-term chronic illness management: Exploring family caregiver support needs in the outpatient setting	2020	Shin J.Y. and Chaar D. and Kedroske J. and Vue R. and Chappell G. and Mazzoli A. and Hassett A.L. and Hanauer D.A. and Park S.Y. and Debra B. and Choi W.														Caregivers and not elderly have been part of study sample
Lana	rayyan-143713874	Healthcare professionals≈ê and patients≈ê assessments of listed mobile health apps in China: a qualitative study	2023	Liu P. and Li X. and Zhang X.M.	18+													Wrong age group Participants 18+ included
Lana	rayyan-143714178	HealthCloud: Promoting healthy living through co-design of user experiences in a digital service	2018	Wikberg-Nilsson ÔøΩ. and Normark J. and Bj≈°rklund C. and Axelsson S.W.	71-82	n/a	sensory decline	HealthCloud project	no (only pre-study)	older adults	n/a	qualitative workshops - "The process consisted of three workshops where the participants interacted with various interfaces, gave their feedback, and took part in discussions of core health aspects."	co-design approach - "The overall reason for engaging in co-design has in the current project been to enable senior persons to share their experiences of digital services and partake in the design of a future digital health service, both in regards to its content and its user interface design."	When designing interfaces for people in their third age, there are some general guidelines, e.g. (Johnson & Finn, 2016) states that: legibility of essential text should be maximized, colour should be used sensibly, visual design should generally be simplified , the need for vertical scrolling should be indicated, long lists of options should be avoided, a consistent graphical language should be u…	‘Inclusive design’ is an approach not comprising a set of fixed criteria but emphasizing the design practice responsibility of embracing users with various special needs (Morrow, 2002; Keates & Clarkson, 2004)	Other reasons for low computer usage among senior persons are in this report described as various sensory losses such as reduced hearing, dimming eyesight and loss of memory functioning and decline in motor skills.	n/a	Björklund’s (2015) research of senior persons in Sweden identified five core health projects that senior persons recognise as relevant for healthy living: A. Keeping the family together; B. Enjoying life at home; C. Being close to the nature; D. Self-development; and E. Promoting conditions for healthy ageing, which will be further explored in the current project.
Lana	rayyan-143631378	Improving Messenger Accessibility for Elderly Users using User Centered Design (UCD) Methods (Study Case: WhatsApp) - 2021 International Conference on Software Engineering & Computer Systems and 4th International Conference on Computational Science and Information Management (ICSECS-ICOCSIM)	2021	Wikberg-Nilsson ÔøΩ. and Normark J. and Bj≈°rklund C. and Axelsson S.W.														WhatsApp (not a DHI) was investigated. Suggestions for iprovement of messenger accessibility for older adults were formulated, which could potentially be worth consideration if a DHI for increased social interaction was developed for older adults.
Lana	rayyan-143714274	Improving older adults' experience with interactive voice response systems	2011	Delyana Ivanova Miller, B.A., Halina Bruce, B.A., Miche`le Gagnon, Ph.D., Vincent Talbot, B.Sc., and Claude Messier, Ph.D.	66–83	n/a	n/a	Interactive voice response IVR application called IVRCognition (IVR-COG)	no	n/a	n/a	focus group		n/a	n/a	Participants indicated that the most common difficulties they experienced with IVR systems were confusing instructions, waiting too long to reach an operator, being cut off by the system for not responding fast enough (or making a mistake), and irrelevant instructions (at least from the caller’s perspective). Other complaints included voices speaking too quickly, too many options to remember and …	One of the few aspects that participants reported liking about the IVR systems was that IVR systems are ‘‘patient’’ with them (they ‘‘don’t mind’’ repeating many times the same things). Despite this single advantage, most people reported that they dislike IVR systems and avoid using them whenever possible.	No specific design process has been described, but the article is interesting for the perceptions of voice based systems among older adults.
Lana	rayyan-143631319	Inclusive User Experience Design for Older Adults: Focusing on XR-Based Cognitive and Physical Training - 2024 IEEE International Conference on Big Data and Smart Computing (BigComp)	2024	Teahong K, Jun-Hyung D, Joong I, Jeong W et al.			mild cognitive impairment (MCI)											Wrong age group: Participants under 60 involved
Lana	rayyan-143713835	Incorporating technology in research with older bereaved adults: Lessons learned from conducting an internet-based randomized controlled trial	2023	Lyew T, Kazan J, Patel K, Croswell E, Minhaj S et al.	60+	depressive symptoms	n/a	internet-based intervention with older adults who recently experienced the death of their spouse, DHI to reduce depression symptoms	yes (randomized control trial)	n/a	n/a							No DHI design elements were described at all . Study might be interestin when designing a workshop which targets older adults (it describes the printed ads used for recruitment etc.)
Lana	rayyan-143714167	Influence of Design Elements in Mobile Applications on User Experience of Elderly People	2017	Wikberg-Nilsson ÔøΩ. and Normark J. and Bj≈°rklund C. and Axelsson S.W.														Wrong age group: 50+
Lana	rayyan-143713816	Insights Into the Use of a Digital Healthy Aging Coach (AGATHA) for Older Adults From Malaysia: App Engagement, Usability, and Impact Study	2024	Pei-Lee Teh1, PhD; Andrei O J Kwok1, PhD; Wing Loong Cheong2, PhD; Shaun Lee2, PhD	60+	n/a	n/a	Avatar for Global Access to Technology for Healthy Aging (AGATHA) - virtual healthy aging coach	yes (evaluation)	older adults	n/a	evaluations of early product using observations, interviews and focus group	The module contents were based on the WHO guidance on health-related topics and the Integrated Care for Older People (ICOPE) guidelines [8]. The ICOPE guidelines focus on six areas of intrinsic capacity: cognitive decline, limited mobility, visual impairment, malnutrition, hearing loss, and depressive symptoms human-centered design approach	To promote user engagement, AGATHA embeds gamification components such as scoring, progress tracking, and badges that can be shared with friends. AGATHA can be launched in English and Mandarin via any mobile or desktop web browser. provide more opportunities for engagement and interaction such as two-way interactions with the avatar during learning and the opportunities to interact with other par…	n/a	For instance, some participants encountered technical difficulties. The AGATHA app was not ready until 1 week after conducting the three workshops. There were some privacy issues with the website with warnings of unsafe links, and participants had to click “agree and continue.” Thus, it became challenging to convince the older adults of its safety, as some perceived it as a scam and an insecure w…	Participants had minimal concerns about disclosing personal data with respect to privacy and security due to the minimal information required by AGATHA and limited opportunities for two-way interaction. Given that the content was developed based on WHO technical materials, participants were minimally concerned about the validity of the health content provided and their safety if they applied the …
Lana	rayyan-143669843	Integrated health system to assess and manage frailty in community dwelling: Co-design and usability evaluation.	2023	Cristian Moral, Rodrigo Pérez-Rodríguez, Elena Villalba-Mora, Jaime Barrio-Cortes, Xavier Ferre and Leocadio Rodríguez-Mañas	70+	frailty	n/a	POSITIVE system consisting of four mobile applications and a cloud server to follow-up frailty. There are subsytsems / apps for patients, physicians and caregivers. We focus on the one for patients.	yes (clinical trial)	11 older users (aged 70–96), 7 community care professionals (physicians and nurses), 8 specialized care professionals (geriatricians, physiotherapists, and nutritionists), 6 technological researchers, and 4 UX researchers participated. Most of these participants, except the older adults, were involved in more than one co-creation session.		design workshops, pluralistic usability walkthroughs and usability tests.	Human-Centered Design approach	Clean and simple interfaces have been conceived. Green has been chosen as the primary color since it transmits well-being, health, and healthy life. Large burrons and text fragments. As a general principle, designers must consider some heuristics to ensure the usability of the systems, like always informing about the status of the system, ensuring that the user always maintains control, allowing …	n/a	n/a	n/a
Lana	rayyan-143714093	Integration of conversion factors for the development of an inclusive ehealth tool with caregivers of functionally dependent older persons: Social justice design	2020	Wikberg-Nilsson ÔøΩ. and Normark J. and Bj≈°rklund C. and Axelsson S.W.														No older adults 60+ involved.
Lana	rayyan-143670249	Intervention Mapping Approach in the Design of an Interactive Mobile Health Application to Improve Self-care in Heart Failure.	2018	Ponrathi Athilingam, PhD, RN, ACNP, MCH, FAANP, John M. Clochesy, PhD, RN, Miguel A. Labrador, PhD	mean age 63 years	Heart failure	n/a	HeartMapp mHealth app designed to engage patients with heart failure in selfcare management	yes (feasibility study)	HF patients and cardiologists were interviewed before the initial prototype was developed Cardiologists and dietitians determined the content of educational messages	n/a	interviews, questionnaire with 10-items that was based on Bandura's self-confidence scale for alpha and beta testing, Participants provided feedback on the design, features, problem solving, and ease of use during the development phase.	The intervention mapping protocol described by Bartholomew was used to design the mHealth intervention HeartMapp. Information, motivation, and behavioral skills (IMB) model for patient engagement	tailored alerts and automated personalized feedback are used to promote engagement within the app HF information that includes evidence-based, audio-enabled, interactive HF education, that have been adapted with permission from the Heart Failure Society of America. Editable and personalized medication list that reminds patients of their edication schedule an ddemands an entry to indicate if medic…	n/a	n/a	n/a
Lana	rayyan-143714225	IT-based wellness tools for older adults: Design concepts and feedback	2018	Jonathan Joe, Shomir Chaudhuri, Jane Chung, Hilaire Thompson, and George Demiris	62+	n/a	n/a											No specific DHI was designed. Paper is interesting for adoption factors and barriers.
Lana	rayyan-143714266	iTutorials for the support of elderly population with cognitive impairment	2010	Wikberg-Nilsson ÔøΩ. and Normark J. and Bj≈°rklund C. and Axelsson S.W.														This is a book and not a scientific paper
Kerstin	rayyan-143670238	Mindfulness Training for Depressed Older Adults Using Smartphone Technology: Protocol for a Fully Remote Precision Clinical Trial.	2022	Schweiger A and Rodebaugh TL and Lenze EJ and Keenoy K and Hassenstab J and Kloeckner J and Gettinger TR and Nicol GE	65 plis, average 71.7	Depression	EXCLUDE: BECAUSE JUST PROTOCOL											only protocol
Kerstin	rayyan-143713693	Mobile App for Patients With Chronic Obstructive Pulmonary Diseases During Home-Based Exercise Care: Usability Study	2024	Chien S.-Y.	58 and older, average 66	Chronic obstructive pulmonary disease	none specific	mobile app for self management	Yes	older adults with disease, , healthcare professionals	older adults with disease, , healthcare professionals	survey to collect requirements and needs towards the home-based pulmonary rehabilitation system, usability test, mock up testing	user-centric design	not mentioned	nein	challenges with touch screens and scroll menus, inherent sketicim regarding their operational capabilities, using apps and tablets is perceived challenging, difficulties in discerning or comprehending the information presented, ifficulties encountered during the initial step of entering email and password information to log in to the system. difficulties in understanding numerical representations…	they suggest to include intuitive design aids like auditory support and visalu health progress indicators such as graphs, monitoring app for HCP		Our research indicated that the principle of user-centric design can be further refined to tailor designs to different stakeholders
Kerstin	rayyan-143714055	Mobile health for older adult patients: Using an aging barriers framework to classify usability problems	2019	Wildenbos G.A. and Jaspers M.W.M. and Schijven M.P. and Dusseljee-Peute L.W.	50 and above													wrong age group
Kerstin	rayyan-143714141	Mobile personal health care system for noninvasive, pervasive, and continuous blood pressure monitoring: Development and usability study	2020	Mena L.J. and F≈Ωlix V.G. and Ostos R. and Gonz‚Ä°lez A.J. and Mart‚Äônez-Pel‚Ä°ez R. and Melgarejo J.D. and Maestre G.E.	mean 61.3	hypertension		blood pressure monitoring system with photoplethysmography technology (wearable sensor) and smartphone app	Yes	older adults but without condition	no	usablity test	none					no information on usability results / User centered design
Kerstin	rayyan-143714051	Monitoring health parameters of elders to support independent living and improve their quality of life	2021	Adami I. and Foukarakis M. and Ntoa S. and Partarakis N. and Stefanakis N. and Koutras G. and Kutsuras T. and Ioannidi D. and Zabulis X. and Stephanidis C.	65 plus	age-relaetd conditions	none specific	adaptive system for monitoring health and well-being including sensors and medical home devices		older adults, health professionals, informal caregivers	interaction designer, HCI expert	human centered design, questionnaires, semi-strucuterd interviews, participatory evaluation workshops, task based usability test with think aloud	human centered design	voice interaction, animations, simple UI, well-structured	nein	confusing labelling and unclear functionality of buttons	considering their functional requirements concerning type of metric, frequency of notification, individual selection of parameters for sharing data, select which vital signs to track in relation to individual health condition (personalization), simple structure of UI, automatic notifications of health measruement results, solution should be flexible and expandable over time
Kerstin	rayyan-143670095	Overcoming Challenges to Inclusive User-based Testing of Health Information Technology with Vulnerable Older Adults: Recommendations from a Human Factors Engineering Expert Inquiry.	2022	Peute LW and Wildenbos GA and Engelsma T and Lesselroth BJ and Lichtner V and Monkman H and Neal D and Van Velsen L and Jaspers MW and Marcilly R														no digital health intervention			but very interestin criteria
Kerstin	rayyan-143670078	Personalizing Sensor-Controlled Digital Gaming to Self-Management Needs of Older Adults with Heart Failure: A Qualitative Study.	2020	Radhakrishnan K and Baranowski T and O'Hair M and Fournier CA and Spranger CB and Kim MT	50 and above													wrong age group
Kerstin	rayyan-143713990	Preliminary User Evaluation of a Physical Activity Smartphone App for Older Adults	2022	Niemiec S.L.S. and Wagas R. and Vigen C.L.P. and Blanchard J. and Barber S.J. and Schoenhals A.	65-84	underactive older people		Physical activity app	Yes	older adults	not mentioned	feasibility and acceptability test			nein	carry teh phone to collect data is not well accepted, app did not delivered credit for engaging in activities like swimming, manually entering a step goal is disliked, battery drains, data cap notices, graphic UI incompatible with phoe display, lack of sepcificity to their personal context, unclear task instructions and purpose	didactic training to understand app features, positive aging messages, interpersonal contact, usabilty is vital
Kerstin	rayyan-143713865	Promoting physical activity and a healthy active lifestyle in community-dwelling older adults: a design thinking approach for the development of a mobile health application	2023	Daniels K. and Lemmens R. and Knippenberg E. and Marinus N. and Vonck S. and Baerts J. and Bergs J. and Spooren A. and Hansen D. and Bonnech≈πre B.	older than 65	none specific	none specific	mHealth app for promoting physical activity	No	n/a	older adults, experts in physical therapy, geriatry, technology	co-creation sessions, interviews, initial prototype testing, usability testing	User experience questionnaire, System usability scale, design thinking	customize the user experience, a brief personal description was created as the start screen, which prompts older adults to answer questions related to their baseline physical activity level, motivation, and medical history. daily reminders, tailored feedback and encouragement through push notifications. database of over 365 messages, each tailored to the user’s individual needs and preferences. p…	nein	discomfort with pushing-messages, phyisical limitations	format which is easy to use, visually appealing, easy to read, and accessible on a variety of devices. Participants emphasized the importance of content that is engaging, easy to understand, and personalized to their needs, the importance of ongoing support, with features such as (daily) reminders and progress tracking, Social support was identified as a key feature, easy-to-use and navigate, wit…
Kerstin	rayyan-143670165	Rehabilitation at Home Using Mobile Health for Older Adults Hospitalized for Ischemic Heart Disease: The RESILIENT Randomized Clinical Trial.	2025	Dodson JA and Adhikari S and Schoenthaler A and Hochman JS and Sweeney G and George B and Marzo K and Jennings LA and Kovell LC and Vorsanger M and Pena S and Meng Y and Varghese A and Johanek C and Rojas M and McConnell R and Whiteson J and Troxel AB	older than 65	ischemic heart disease	none mentioned	mobile health cardiac rehabilitation	Yes	older adults	no info on development	none	none	none	nein	frustration with technology, resistance to change, physical limitations (vision impairment, arthritis), cognitive challenges (poor memory, impaired reasoning), and overall limited digital health literacy.	ease of use and scalability	insufficient information on solution
Kerstin	rayyan-143713741	Remote and unsupervised digital memory assessments can reliably detect cognitive impairment in Alzheimer's disease	2024	Berron D. and Olsson E. and Andersson F. and Janelidze S. and Tideman P. and D≈∫zel E. and Palmqvist S. and Stomrud E. and Hansson O.	average 64.6	cognitive impairment in Alzheimer's disease	none	smartphone-based remote cognitive assessments	Yes	older adults	not mentioned	telephone interviews to porovide feedback on usability and user experience	none mentioned	none mentioned	nein	duration of exercises too long		insufficient information on solution
Kerstin	rayyan-143670135	Remote health monitoring for elderly through interactive television.	2012	Spinsante S and Gambi E														no inclusive design, no information on user group, paper presents an architecture of a system
Kerstin	rayyan-143714045	Secondary End-Users≈ê Perspectives on Gender Differences in the use of eHealth Applications in Older Adults	2022	Prinzellner Y. and Simon A.														no solution described
Kerstin	rayyan-143631376	Smart Healthcare: Basic health check-up and monitoring system for elderly - 2016 International Computer Science and Engineering Conference (ICSEC)	2016	Thaduangta, Borwornlak and Choomjit, Pawit and Mongkolveswith, Sudhatai and Supasitthimethee, Umaporn and Funilkul, Suree and Triyason, Tuul	60 plus	none specific	none	Smart Healthcare System comprisng hardware and software. Hardware to collect biomedical values,	Yes	older adults, health professionals	not mentioned	survey, interviews	principles of web design for the elderly, Technology acceptance model	From principles of web design: no background music, use 12-14 point size, no flash content, give instructions clearly, use single mouse clicks, use high contrast, provide navigation bar, provide a way to prevent errors. text resize button which allows the elderly to increase or decrease text size. We use the colors for demonstrating the result to the elderly in a simple and clear way. We use thre…	nein	If using the system seemed difficult to them, and required learning to use the technology even if a user manual was included and the system was useful, they still demonstrated rejection to learn, barriers for learning new technology
Kerstin	rayyan-143713768	Smartphone App Designed to Collect Health Information in Older Adults: Usability Study	2024	Murabito J.M. and Faro J.M. and Zhang Y. and DeMalia A. and Hamel A. and Agyapong N. and Liu H. and Schramm E. and McManus D.D. and Borrelli B.	64-80	no specific	none	health data collection apop	Yes	older adults	not mentioned	usability test	user-centric design, Mobile app rating scale	clear and simple instructions. Gamification of functions, where possible, such as a flashing “done” button or a countdown to the start of the next task may improve engagement. Finally, consider voice narration and animated guides throughout the app surveys where features other than straightforward multiple-choice questions and responses will be encountered. larger font sizes or more user-friendly…	nein	navigational issues, pictorial format difficult to handle, cultural background / language, Fear of technology; • Little interest in learning how to use technology • Learning curve for older people, font size, sont color	general structure of the app, ease of use, multiple-choice surveys were easy and interesting to complete, instructions were easy to understand, cultural background, training that includes tutorials within the app provided by an older adult guide to boost confidence, guide within the app explaining the purpose of the app and highlighting key app functions including such functions as “next,” “back,…				confirms design guidelines from : https://pubmed.ncbi.nlm.nih.gov/37733401/
Kerstin	rayyan-143670247	Smartphone Apps to Support Falls Rehabilitation Exercise: App Development and Usability and Acceptability Study.	2020	Hawley-Hague H and Tacconi C and Mellone S and Martinez E and Ford C and Chiari L and Helbostad J and Todd C	60 plus	no specific	none	Smartphone app for rehabilitation exercise	Yes	older adults, health professionals	health professionals, older adults, exercise instructors	ask older adults in a community-based strenght and balance exercise class, patient and public involvement app development workshops, usability study	principles of the Medical Research Council framework, behavior change taxonomy by Michie	very simple design, including pale yellow buttons, black writing, and large font to aid visual impairment. No messages were displayed in the initial prototype	nein	patients at times missed motivational messages and prompts , receiveing voice messages is perceived as too intrusive, pp was not easy enough to use and could be made more intuitive, particularly when setting goals with patients, issues with the touch screen were discussed as a barrier to use, particularly where patients had arthritis and poor finger dexterity.	personalization, use pictures of the exercises, HCP: good way to communicate with patients and see what they had reported. Flexibiilty of use. Confidence in using the technology is important for health care professionals and patients.pop-up messages were mostly acceptable and a key communication tool between health care professionals and patients. ersonalized and tailored messages directly from t…
Kerstin	rayyan-143713659	Strategies to optimise the health equity impact of digital pain self-reporting tools: a series of multi-stakeholder focus groups	2024	Ali S.M. and Gambin A. and Chadwick H. and Dixon W.G. and Crawford A. and Van der Veer S.N.	18 plus													wrong age group
Kerstin	rayyan-143670104	Supporting Older Adults in Exercising With a Tablet: A Usability Study.	2019	Mehra S and Visser B and Cila N and van den Helder J and Engelbert RH and Weijs PJ and Kr√∂se BJ	66-99	no specific	no specific	tablet-based app for physical activity training	Yes	older adults	older adults	Focus groups	medical research council framework (framework describes the process of developing, pilo-testing, assessing the effectiveness and implementing complex health interventions	blended approach		no info	no info	drop because of missing information
Kerstin	rayyan-143713860	Technology-assisted behavioral intervention to encourage prehabilitation in frail older adults undergoing surgery: Development and design of the BeFitMe≈û Apple Watch app	2023	Kerstiens S. and Bender E.M. and Rizzo M.G., Jr. and Landi A. and Gleason L.J. and Huisingh-Scheetz M. and Rubin D. and Ferguson M. and Madariaga M.L.L.														wrong age group
Kerstin	rayyan-143670064	Tele-Medicine Based and Self-Administered Interactive Exercise Program (Tele-Exergame) to Improve Cognition in Older Adults with Mild Cognitive Impairment or Dementia: A Feasibility, Acceptability, and Proof-of-Concept Study.	2022	Park C and Mishra RK and York MK and Enriquez A and Lindsay A and Barchard G and Vaziri A and Najafi B	average 68.1	Mild cognitive impairment or dementia or cognitive decline	cognitive impariments	tele-Exergame to improve balance and cognition during distractive conidtioning and telemeidicine interface to remotely supervise the exercise	Yes	older adults , their families	none	acceptance test (participants were using the system and acceptance was assessed)	Technology acceptance model, user acceptance and behaviour analysis models	intuitive user interface and minimizing the required manual interactions,providing istructions with audio, video and text			interactive environment, immediate and sensitive feedback about the user’s performance, and a motivating effect due to game-based features, gamification, remote coaching and consultation via an integrated video call
Carolyn	rayyan-143714044	Telehealth at Home: Co-Designing a Smart Home Telehealth System	2021	Hunter I. and Elers P. and Lockhart C. and Guesgen H. and Whiddett D. and Singh A.	70 and older (participants=72-92 yrs)	At least 1 chronic condition	No	Smart home sensors w/telehealth	Yes	Older adults, OAs' support networks, healthcare providers	OAs, informal support network members	Interviews, phone calls, email, text messages, home visits	Structural Model of Actors	Include user-defined requirements? Also customization by personal routine over pilot	nein	Privacy; cost; unrecognized need; physical & cognitive decline; organizational and financial issues; regulatory and legal issues; culturally safe data collection, ownership, and governance; technical challenges; interoperability; power instability; lack of governance over personal health data	Ability to control own data; having a support network to help; familiarity and experience w/DHI; ability to customize	N/A
reject - clinical trial of CBT without UCD	rayyan-143670262	Telephone-Delivered Cognitive-Behavioral Therapy for Older, Rural Veterans with Depression and Anxiety in Home-Based Primary Care.	2017	Barrera TL and Cummings JP and Armento M and Cully JA and Bush Amspoker A and Wilson NL and Mallen MJ and Shrestha S and Kunik ME and Stanley MA
Carolyn	rayyan-143713836	Testing Two Online Symptom Checkers With Vulnerable Groups: Usability Study to Improve Cognitive Accessibility of eHealth Services	2024	Savolainen K. and Kujala S.	75-79 years	N/A	No	2 symptom checkers	Yes	Older adults, people w/intellectual & developmental disabilities, non-Finnish speakers	N/A (usability test, not co-design)	Thinking aloud; observations; questionnaires; semistructured interviews	None (this was usability testing)	N/A	nein	Difficulty identifying the right item in list; memory issues; long lists, submenus, and complex interfaces created confusion
reject - research protocol	rayyan-143714083	The active brains digital intervention to reduce cognitive decline in older adults: Protocol for a feasibility randomized controlled trial	2020	Smith K.A. and Bradbury K. and Essery R. and Pollet S. and Mowbray F. and Slodkowska-Barabasz J. and Denison-Day J. and Hayter V. and Kelly J. and Somerville J. and Zhang J. and Grey E. and Western M. and Ferrey A.E. and Krusche A. and Stuart B. and Mutrie N. and Robinson S. and Yao G.L. and Griffiths G. and Robinson L. and Rossor M. and Gallacher J. and Griffin S. and Kendrick T. and Rathod S. a…
reject - review/perspective	rayyan-143669842	The conceptualization of a Just-In-Time Adaptive Intervention (JITAI) for the reduction of sedentary behavior in older adults.	2017	M√ºller AM and Blandford A and Yardley L
reject - clinical trial of educational effort	rayyan-143670072	The Effects of a Theory-Based Patient Portal e-Learning Program for Older Adults with Chronic Illnesses.	2019	Nahm ES and Zhu S and Bellantoni M and Keldsen L and Russomanno V and Rietschel M and Majid T and Son H and Smith L	50-92	At least one chronic condition	No	Educational program for learning to use patient portals (not a DHI)	Yes	Older adults	Researchers (not UX, designers)	None	None (this was usability testing)	None	nein	Not applicable	Not applicable
Carolyn	rayyan-143713943	Toward digital inclusion of older adults in e-health: a case study on support for physical activity	2023	Reven≈†s ÔøΩ. and Str≈°m L. and Cicchetti A. and Ehn M.	65 & older	No	Yes	"Digital support system"	Yes	Older adults, university researchers, one municipality, one regional healthcare provider, four companies	Researchers and two companies (older adults did usability testing on 4 iterations)	Mixed methods (questionnaires, interviews, usability testing data)	None	None	nein	Not applicable	Not applicable
reject - research protocol	rayyan-143670267	Translating Behavior Change Principles Into a Blended Exercise Intervention for Older Adults: Design Study.	2018	Mehra S and Visser B and Dadema T and van den Helder J and Engelbert RH and Weijs PJ and Kr√∂se BJ
reject - review	rayyan-143714184	Universal design with mobile app development: Bridging the Gap for the forgotten populations	2015	Nezerwa M. and Chen T. and Fried-Stahl J. and Joshi N. and Terranova J. and Wright R. and Carlson C. and Citardi D. and Dimattia M. and Howansky S. and Coppola J.F.
reject - perspective	rayyan-143714162	Universally accessible mHealth apps for older adults: Towards increasing adoption and sustained engagement	2017	Harrington C.N. and Ruzic L. and Sanford J.A.				mHealth apps	No						ja	ineffective system engagement strategies, burdensome workflows, a low system usability associated with a lack of consideration for functional limitations and age-related challenges (lack of visual acuity)
Carolyn	rayyan-143714066	Untold stories in user-centered design of mobile health: Practical challenges and strategies learned from the design and evaluation of an app for older adults with heart failure	2020	Cornet V.P. and Toscos T. and Bolchini D. and Ghahari R.R. and Ahmed R. and Daley C. and Mirro M.J. and Holden R.J.	Not stated	No	No	Mobile app	No	Older adults	Researchers, others unclear	Usability testing	Learning from previous Power to the Patient Project UCD work	None	nein	Not applicable (this work studied the process of UCD)	Not applicable
Carolyn	rayyan-143713756	Usability and Utility of a Mobile App to Deliver Health-Related Content to an Older Adult Population: Pilot Noncontrolled Quasi-Experimental Study	2024	Lemos M. and Henriques A.R. and Lopes D.G. and Mendon≈§a N. and Victorino A. and Costa A. and Arriaga M. and Greg‚Äîrio M.J. and de Sousa R. and Canh‚Äπo H. and Rodrigues A.M.	65 and older	At least one comorbidity	No	Mobile app	Yes	Older adults	Not stated	Usability testing, questionnaires						Couldn't use a device already
Carolyn	rayyan-143714059	Usability of a Digital Elder Mistreatment Screening Tool for Older Adults with Visual and Hearing Disabilities	2021	Swierenga S.J. and Ismirle J. and Edwards C. and Abujarad F.	60+ years	No	Blind/low vision; deaf/hearing impairment	"Digital health screening tool" (seems to be a tablet app)	Yes	Older adults	Not stated	Usability testing; earlier development work used interviews & usability testing w/older adults	None	None	nein	Not applicable	Not applicable
reject - clinical trial of app	rayyan-143631369	Usability study of mobile healthcare application for the elderly - 2024 Joint International Conference on Digital Arts, Media and Technology with ECTI Northern Section Conference on Electrical, Electronics, Computer and Telecommunications Engineering (ECTI DAMT & NCON)	2024	Kim, Su Bin and Tae, Hyun Chul and Lee, Chang Gi and Moon, Jae Kyeong and Yoo, Oui Sik and Kim, Jong Hyun	65+ years	Gait impairment	No	Mobile app					System Usability Scale
Carolyn	rayyan-143713868	User Experiences in a Digital Intervention to Support Total Skin Self-examination by Melanoma Survivors: Nested Qualitative Evaluation Embedded in a Randomized Controlled Trial	2023	Reilly F. and Wani N. and Hall S. and Morgan H.M. and Allan J. and Constable L. and Ntessalen M. and Murchie P.	Mean age 56.3 years	Melanoma	No	Mobile app	No	Older adults	Developed prior to this work	Semi-structured phone interviews	None	None	nein	Lack of trust in app; lack of versions for all operating systems	Being done with melanoma treatment; ability to avoid clinic visits
Carolyn	rayyan-143714136	User-innovated ehealth solutions for service delivery to older persons with hearing impairment	2018	Nielsen A.C. and Rotger-Griful S. and Kanstrup A.M. and Laplante-L≈Ωvesque A.	60+ years	None	Hearing impairment	Mobile app	Yes	People with hearing impairments, significant others, audiologists	Older adults, significant others, audiologists, researchers	Focus groups, usability testing	None	None	nein	Not applicable	Not applicable
reject - clinical trial of a DHI, no codesign	rayyan-143713655	Using Fitbit to Implement Personalized Walking Programs in Older Adults	2024	Tsai T.-Y. and Aref S. and Joseph F.
Carolyn	rayyan-143714145	Using natural language processing and sentiment analysis to augment traditional user-centered design: Development and usability study	2020	Petersen C.L. and Halter R. and Kotz D. and Loeb L. and Cook S. and Pidgeon D. and Christensen B.C. and Batsis J.A.	66-85 years	No	No	Mobile app	Yes	Older adults, clinicians	Researchers, others unclear	Semi-structured interviews, quantitative assessment questionnaires, NLP and sentiment analysis	None	None	nein	Not applicable	Not applicable
reject - retrospective EHR analysis for patient function during COVID	rayyan-143713895	Virtual fall program assessment for frail Canadian community-dwelling older adults: Examining equitable accessibility	2023	Weiss S.M. and Castelo M. and Liu B. and Norris M.
Carolyn	rayyan-143669845	Web-Based Cognitive Behavioral Therapy for Depression Among Homebound Older Adults: Development and Usability Study.	2023	Xiang X and Kayser J and Ash S and Zheng C and Sun Y and Weaver A and Dunkle R and Blackburn JA and Halavanau A and Xue J and Himle JA	60+ years	Depression	No	Web-delivered intervention + printed workbook	Yes	Community agencies, older adults, older adult advisers, geriatric mental health professionals, aging services providers	Researchers, user experience designer	Co-design meetings; interviews; surveys; usability testing	None	None	nein	Not applicable	Not applicable

## Sheet: FirstSearch_Included
TODO DONE EXCLUDED	key	title	year	authors	Age group	Disease / Domain	Disability considered	Digital solution (chatbot, App, webplatform, …)	Study on the DHI conducted?	Parties involved in study (older adults, relatives)	Parties involved in development process (UX designer, engineers…)	Method used to involve the elderly (focus group, interview, usability test)	Frameworks applied (W3C, ???)	Principles and Heuristics applied to achieve inclusivity / accessibility	DeIinition of inclusivity / inclusive design	Barriers to Adoption of DHI among older adults	Facilitators to DHI among older adults	Reason for Exclusion / Important note
Lana	rayyan-143670172	"There Is Something We Need to Tell You": Communicating Health-Screening Results to Older Adults via the Internet.	2017	Beukema S and van Velsen L and Jansen-Kosterink S and Karreman J	65-75	frailty	n/a	Online screening result-messages	yes (evaluation of messages)	older adults	n/a	Interview	n/a	result messages that are both tailored and empathetic were seen as the best among older adults message can be tailored toward personal characteristics by including person's name, age, mentioning his or her GP. Explicitely linkin the answers that a person provided with the resulting outcome leads to higher appreciation of the content of the message. for good news, standardized message should be us…	n/a	n/a	n/a
Lana	rayyan-143714249	Accessible telehealth - Leveraging consumer-level technologies and social networking functionalities for senior care	2013	Dhillon J.S. and Wunsche B.C. and Lutteroth C.	60-85	Prevention	n/a	Online telehealth system Healthcare4Life	yes (interview study for requirement specification)	elderly potential users were interviewed and they evaluated a paper based prototypes	n/a	Semi structured interview and requirement collection through showing the paper based prototypes of existing solutions User study for usability and effectiveness testing Usability survey for evaluation	Conceptual framework from the article was developed to guide the develpment of the DHI	UI with large-sized fonts and an icon-based horizontal menu Linear navigation structure Personalization / Customization is possible (e. g. user can choose the health apps on his / her own) Users can create social support groups using a Facebook like interface. Friends can be searched by using various criteria such as name, hobbies and health conditions Open, for free, system similar to social med…	n/a	n/a	Participants made it clear that a wider range of health applications was required tailored towards individual needs (health conditions). Social networking functionalities are desired, but not in the form we might know from Facebook and similar social media sites.
Lana	rayyan-143669942	Barriers and enablers for older adults participating in a home-based pragmatic exercise program delivered and monitored by Amazon Alexa: a qualitative study.	2022	Jansons P and Fyfe J and Via JD and Daly RM and Gvozdenko E and Scott D	60-89	n/a	n/a	software that allows health professionals to remotely deliver individualized exercise programs using voice-controlled intelligent personal assistants (VIPAs), specifically, Amazon Alexa Echo Show devices	yes (qualitative study)	All participants completed a 12-week, individualized, home-based exercise program which was prescribed by a single clinician. After that they shared their experiences in relation to the system in qualitative interviews.	n/a	A 12-week community study where participants followed a home-based exercise program delivered remotely by Alexa, with feedback collected via telephone interviews.	n/a	Voice interactions enabled touchless communication with the DHI Social, human-like engagement with Alexa supported conversation-based interactions Alexa’s reminder functionality, delivered via screen and conversation-based interactions, motivated participation in the exercise program Participants reported a desire for exercise programs to include information on the purpose of exercise, and to exp…	n/a	access to an adequate device that supports videoconferencing and difficulty to set aside time to exercise at scheduled appointments technical issues such as poor network connectivity and accuracy of the voice recognition lack of instant feedback and reassurance in an asynchronous digital health approach privacy concerns	audio and video content of the devices can interpret human speech and they reduce the technology burden for patients (e. g. by aviding the need for use of digital inputs to interact with the program) asynchronous interaction is enabled and it enables flexibility and convenience Enjoyability and attractiveness of the system are important enablers Social engagement with Alexa, human like engagement…
Lana	rayyan-143713690	Breaking Barriers: The Design and Development of an Assistive Technology Web App for Older Latinos with Disabilities in Daily Activities	2024	Orellano-Col‚Äîn E.M. and Ramos-Marichal A.I. and Gonz‚Ä°lez-Crespo V.R. and Zeballos-Hern‚Ä°ndez B.N. and Ruiz-M‚Ä°rquez K.N. and Roche-Lima A. and Adorno-Mercado J.M. and Laborde-Torres N.A. and Berr‚Äôos-Llopart J.G. and Cruz-Ramos A.M. and Montenegro D.V. and Lamoutte C.E. and Rosa-Casilla N.D. and Mel≈Ωndez-Berrios D.E.	65+	n/a	functional disabilities	web app for independent living older adults ith functional disabilities - Mi Guía de Asistencia Tecnológica (MGAT)	yes	determination of content in the app: older adults Research and design of prototype: designers and app developers	prototype development: designers and app developers	usability testing in form of focus grops and individual interviews	Karagianni’s Optimized Honeycomb Model was used to guide the design of the DHI The researchers created the Accessibility Checklist for UX Designers tailored to the AT guide web app to assess design heuristics and ensure accessibility. Given the early stages of the user experience (UX) and user interface (UI) design of the web application, the research team decided to frame the application design …	MGAT is free and does not require password and username Web app format that can be accessed through the browser was created, as it does not reuire the installation. Second, web apps can be accessed through multiple browsers and platforms, such as desktop, laptop, or mobile, making them accessible to a broader population. The MGAT incorporates design options for older adults, such as user-friendly…	n/a	Barriers to assistive technology use among older Latinos with FDs living in Puerto Rico include the lack of information and knowledge regarding the existence of AT devices and services, the complexity or difficulty of understanding them, concerns about their safety, poor attractive appearance, bureaucracy on the acquisition process, social and cultural stigma, and a lack of prescription by health…	n/a
Lana	rayyan-143713919	Co-Creating a Digital Life-Integrated Self-Assessment for Older Adults: User Experience Study	2023	B≈°ttinger M.J. and Litz E. and Gordt-Oesterwind K. and Jansen C.-P. and Memmer N. and Mychajliw C. and Radeck L. and Bauer J.M. and Becker C.	65+	n/a	n/a	Life-integrated Self-Assessment (LiSA) providing self-screening and monitoring for older adults to identify health risks early and facilitate efficient and targeted health care.	no (only co-creational workshops have been conducted)	older adults for co-creational workshops. Workshops were conducted by interdisciplinary research team: geriatrician, 2 physiotherapists, sport scientist, 2 psychologists, sociologist, software engineer and optometrist	n/a	co-creational workshops	Co-creational process based on co-creation guideline PRODUCES+	Customizable scope and content, as well as recommendations upon assessment results Balanced approach to user preference and medical expertise should be followed to define mandatory and optional assessments within LiSA Honeycomb Model for user experience (optimized version) Presonalization - LiSA includes a default selection of mandatory domains and the possibility to enable more functionality (e.…	n/a	Overdemanding test procedure More screen time is seen as an unhealthy habit financial burden Forgetting to use the LiSA	monitoring of the own health status empower users to prepare for physician visits, help physicians make diagnoses, and support patient education. They imagined that users would visit the physician earlier if necessary and would be more likely to attend preventive care appointments because of the LiSA results
Lana	rayyan-143713828	Co-creation of mHealth intervention for older adults with hip fracture and family caregivers: a qualitative study	2024	Ariza-Vega P. and Prieto-Moreno R. and Mora-Traverso M. and Molina-Garc‚Äôa P. and Ashe M.C. and Mart‚Äôn-Matillas M.	65+	hip fracture	n/a	ActiveHip+ mHealth system designed to improve physical function after hip fracture	yes (qualitative co-creation study)	older adults, family caregivers of older adults who had hip fracture, healthcare providers were included in co creational workshop sessions	n/a	focus groups	user-centered design framework	simple and user-friendly design - clear messages, easy to navigate, videos and voiceover Motivation - positive messages as encouragement Communication with health providers - messaging and videoconference Design elements - ewasy to read font and font size, audio-visual content Personalization - personalized exercise and exercise instructions Comprehensive information - not only the information on…	n/a	Caregivers further highlighted the lack of internet skills for some older adults. Although some older adults with hip fracture stated low motivation to use smartphones, they also believed they could learn to use them.	n/a
Lana	rayyan-143714146	Co-creation with older adults to improve user-experience of a smartphone self-test application to assess balance function	2020	Mansson L. and Wiklund M. and ‚Ä¶hberg F. and Danielsson K. and Sandlund M.	70+	fall prevention	n/a	MyBalance smartphone self-test application for balance and leg strength	yes (qualitative co-creation study)	older adults, physiotherapist	two engineers and three physiotherapists	co-creation sessions: practical workshop sessions, user-tests with think aloud method, and group discussions	Optimized UX Honeycomb model by Morville	Findable • Organise information logically and simply • Use details and visual effects - - green or arrow up for good results, and red or arrow down for caution or a decline in the results. • Provide adequate information - Another suggestion to improve findability for people with hearing impairments was to provide written instructions in addition to the videos. Accessible • Adapt for vision and he…	n/a	issues with technology	willingness to learn, ease of use, and the presence of useful features adaptations for reduced vision, hearing, or cognition
Lana	rayyan-143713761	Co-Designing a Conversational Agent With Older Adults With Chronic Obstructive Pulmonary Disease Who Age in Place: Qualitative Study	2024	Wegener E.K. and Bergschlöd J.M. and Kramer T. and Schmidt C.W. and Borgnakke K.	65+	chronic obstructive pulmonary disease	n/a	Conversational Agent (CA), designed to facilitate daily communication online through a weblink that can be accessed on a smartphone, tablet, or computer.	yes (qualitative co-creational study)	older adults living with COPD	n/a	Cocreational workshop sessions	READHY framework and concepts presented by Yock et al to cocreate technology with end users	Prioritized functions of CA were detected together with users Mock up and prototype evaluated by users CA should be personalizable Day-to-day measurements should not be mandatory Onboarding feature that teaches users how to use CA 3 main functions: my health, my sleep and daily activity Informative content that contains guides, written or video material Possibility to share data stored in CA with…	n/a	n/a	n/a
Lana	rayyan-143670027	Cocreation of a Video Feedback Tool for Managing Self-Care at Home With Pairs of Older Adults: Remote Experience-Based Co-Design Study.	2024	Strandberg S and Ekstedt M and Fagerström C and Backåberg S	65+	Chronic illness (not further specified)	n/a	video feedback tool in the context of self-care management at home	yes (qualitative co-creational study)	4 pairs of older adults, 4 researchers, and 2 service designers	n/a	Cocreational, interdisciplinary workshop sessions Usability Test	Medical Research Council’s framework for developing and evaluating complex interventions experience-based co-design (EBCD) process USABILITY (Use of Technology to Engage in Adaptation by Older Adults and/or Those With Low or Limited Literacy) framework for usability test	Cocreation of the tool with users users' input has been used for adjustments and refinements of the tool zoom functionality on the iPad end users need to be able to manually start playback of the video, from both the default interface and specifically during analysis Instructions should be visible in portrait mode Larger text and better contrast for visibility. Clear instructions on which exercis…	n/a	Barriers, such as the unreliability of digital tools, including inaccuracies and issues with mobile phones, could lead to difficulties in use, reduced engagement, and a resurgence of previous health issues and symptoms.	On the other hand, the end users also expressed an interest in using digital tools to monitor health parameters and self-care activities and thereby improve self-care management. For example, monitoring of step counts and oxygen levels was recognized as having the potential to increase engagement in self-care. However, the end users’ experiences underscored the necessity of better integration of …
Lana	rayyan-143670160	Detection of Mild Cognitive Impairment Through Hand Motor Function Under Digital Cognitive Test: Mixed Methods Study.	2024	Li A and Li J and Chai J and Wu W and Chaudhary S and Zhao J and Qiang Y	65+	Mild cognitive impairment	Cognitive impairment	tablet-based “drawing and dragging” tasks	yes (qualitative co-creation study)	development team (2 neurologists, 2 nurses, and 3 engineers), patients with MCI, healthy older adults, and caregivers.	engineers designed and developed a task prototype	simposium - "In addition, we conducted symposiums, mainly involving communication between patients with MCI, healthy older adults, caregivers, neurologists, nurses, and engineers regarding what to do and how to interact." Structured Questionnaire and Unstructured Interview for user evaluation of the DHI	The human-centered design approach		n/a
Lana	rayyan-143713838	Developing a Multiprofessional Mobile App to Enhance Health Habits in Older Adults: User-Centered Approach	2024	Sobrinho et al.	60+	n/a	n/a	mobile app aimed at promoting health habits in older adults	yes (qualitative and quantitative co-creational study)	older adults	n/a	focus groups for requirements and co creation usability test for evaluation	inclusive design guidelines: https://link.springer.com/chapter/10.1007/978-3-031-33620-1_11	Readability - importance of font sizes and need for an option to increase it in the app, especially vor visual impariment Navigation - intuitive UI and self-explanatory icons Motivation - feedback after task completition Accessibility - compatibility with screen readers and use of vivid colors, especially for visual impairment, easy registration process with reduced barriers, gamification element…	n/a	entry barriers such as log in and registration process	willingness to learn and adopt new technology
Lana	rayyan-143714060	Developing Self-Management Application of Fall Prevention Among Older Adults: A Content and Usability Evaluation	2020	Mazuz K. and Biswas S. and Lindner U.	60+	fall prevention	n/a	Age-Techcare, self-management tool of for fall prevention	yes (qualitative and quantitative co-creational study)	older adults and health care professionals (including doctors, nurses, an employment therapist, social worker and physiotherapist working with the older adults and treating fall events)		interviews, focus groups and survey usability testing	n/a	Personalization - customization of hour of notifications Motivation - reminder notifications are sent 3 times per week Self-reporting diary and the prevention intervention are included Video material with balance exercises for fall prevention	n/a	One of the main factors is ageism, “older adults are often stereotypically described as a homogeneous group that are lagging behind and associated with cognitive decline, frailty and needs” (26, p. 2) which eventually leads to their exclusion from research, development and the design process, so their voices and real needs are not incorporated.	n/a
Lana	rayyan-143713885	Development of a Smart Home Interface With Older Adults: Multi-Method Co-Design Study	2023	Ghorayeb A. and Comber R. and Gooberman-Hill R.	65-89	n/a	n/a	My Buddy, the in-home interface	yes (qualitative co-creational study)	older adults	n/a	Home visits with semi-structured interviews, observation, focus group, scenario design, probes, design workshops	n/a	Personalization - recommendations of the system based on the user's state, social recommendations of opportunities to socialize by recommending social groups with similar interests, Reminders on the day and date, time, weather, temperature, bus timetable, bin collection schedule, appointments, the location of the wearable device (if not worn at the time), and the renewing time of nearly expired c…	n/a	privacy concerns	visualisations increase the adoption rate, they can also facilitate communication between older people, caregivers, and relatives [1,3,21,24] and offer a better understanding of health status [5]. Reduction of the complexity and ease of use Social inclusion and possibility to connect with people with similar interests independence, social interaction, and safety.
Lana	rayyan-143713738	Examining the usability and accessibility challenges in mobile health applications for older adults	2024	Khamaj A. and Ali A.M.	60+	Kidney failure (patients recieving PD or peritoneal dialysis)	n/a	mobile app for emergency services	yes (qualitative study for requirement collection and evaluation)	older adults and healthcare professionals	UI/UX designers and developers	strutured interviews surveys for feedback and improvement suggestions collection	A framework for evaluating mHealth tools for older patients on usability https://ebooks.iospress.nl/doi/10.3233/978-1-61 499-512-8-783	user-centered design principles feedback collection throughout the design process improvements of the app were based on users' feedback enhanced navigation with streamlined menu structures and optimized button placements, improved readability through adjustable font sizes and high-contrast text options, and simplified feature usage with clear instructions and contextual help features. input metho…	Inclusive Design: Users’ physical capabilities are considered, and the software is made accessible and flexible to accommodate a variety of mobility or dexterity challenges, especially those that affect older persons.	compatibility issues with devices, connectivity challenges, technical issues in general	n/a
Lana	rayyan-143714178	HealthCloud: Promoting healthy living through co-design of user experiences in a digital service	2018	Wikberg-Nilsson ÔøΩ. and Normark J. and Bj≈°rklund C. and Axelsson S.W.	71-82	n/a	sensory decline	HealthCloud project	no (only pre-study)	older adults	n/a	qualitative workshops - "The process consisted of three workshops where the participants interacted with various interfaces, gave their feedback, and took part in discussions of core health aspects."	co-design approach - "The overall reason for engaging in co-design has in the current project been to enable senior persons to share their experiences of digital services and partake in the design of a future digital health service, both in regards to its content and its user interface design."	When designing interfaces for people in their third age, there are some general guidelines, e.g. (Johnson & Finn, 2016) states that: legibility of essential text should be maximized, colour should be used sensibly, visual design should generally be simplified , the need for vertical scrolling should be indicated, long lists of options should be avoided, a consistent graphical language should be u…	‘Inclusive design’ is an approach not comprising a set of fixed criteria but emphasizing the design practice responsibility of embracing users with various special needs (Morrow, 2002; Keates & Clarkson, 2004)	Other reasons for low computer usage among senior persons are in this report described as various sensory losses such as reduced hearing, dimming eyesight and loss of memory functioning and decline in motor skills.	n/a
Lana	rayyan-143713816	Insights Into the Use of a Digital Healthy Aging Coach (AGATHA) for Older Adults From Malaysia: App Engagement, Usability, and Impact Study	2024	Pei-Lee Teh1, PhD; Andrei O J Kwok1, PhD; Wing Loong Cheong2, PhD; Shaun Lee2, PhD	60+	n/a	n/a	Avatar for Global Access to Technology for Healthy Aging (AGATHA) - virtual healthy aging coach	yes (evaluation)	older adults	n/a	evaluations of early product using observations, interviews and focus group	The module contents were based on the WHO guidance on health-related topics and the Integrated Care for Older People (ICOPE) guidelines [8]. The ICOPE guidelines focus on six areas of intrinsic capacity: cognitive decline, limited mobility, visual impairment, malnutrition, hearing loss, and depressive symptoms human-centered design approach	To promote user engagement, AGATHA embeds gamification components such as scoring, progress tracking, and badges that can be shared with friends. AGATHA can be launched in English and Mandarin via any mobile or desktop web browser. provide more opportunities for engagement and interaction such as two-way interactions with the avatar during learning and the opportunities to interact with other par…	n/a	For instance, some participants encountered technical difficulties. The AGATHA app was not ready until 1 week after conducting the three workshops. There were some privacy issues with the website with warnings of unsafe links, and participants had to click “agree and continue.” Thus, it became challenging to convince the older adults of its safety, as some perceived it as a scam and an insecure w…	Participants had minimal concerns about disclosing personal data with respect to privacy and security due to the minimal information required by AGATHA and limited opportunities for two-way interaction. Given that the content was developed based on WHO technical materials, participants were minimally concerned about the validity of the health content provided and their safety if they applied the …
Lana	rayyan-143669843	Integrated health system to assess and manage frailty in community dwelling: Co-design and usability evaluation.	2023	Cristian Moral, Rodrigo Pérez-Rodríguez, Elena Villalba-Mora, Jaime Barrio-Cortes, Xavier Ferre and Leocadio Rodríguez-Mañas	70+	frailty	n/a	POSITIVE system consisting of four mobile applications and a cloud server to follow-up frailty. There are subsytsems / apps for patients, physicians and caregivers. We focus on the one for patients.	yes (clinical trial)	11 older users (aged 70–96), 7 community care professionals (physicians and nurses), 8 specialized care professionals (geriatricians, physiotherapists, and nutritionists), 6 technological researchers, and 4 UX researchers participated. Most of these participants, except the older adults, were involved in more than one co-creation session.		design workshops, pluralistic usability walkthroughs and usability tests.	Human-Centered Design approach	Clean and simple interfaces have been conceived. Green has been chosen as the primary color since it transmits well-being, health, and healthy life. Large burrons and text fragments. As a general principle, designers must consider some heuristics to ensure the usability of the systems, like always informing about the status of the system, ensuring that the user always maintains control, allowing …	n/a	n/a	n/a
Lana	rayyan-143670249	Intervention Mapping Approach in the Design of an Interactive Mobile Health Application to Improve Self-care in Heart Failure.	2018	Ponrathi Athilingam, PhD, RN, ACNP, MCH, FAANP, John M. Clochesy, PhD, RN, Miguel A. Labrador, PhD	mean age 63 years	Heart failure	n/a	HeartMapp mHealth app designed to engage patients with heart failure in selfcare management	yes (feasibility study)	HF patients and cardiologists were interviewed before the initial prototype was developed Cardiologists and dietitians determined the content of educational messages	n/a	interviews, questionnaire with 10-items that was based on Bandura's self-confidence scale for alpha and beta testing, Participants provided feedback on the design, features, problem solving, and ease of use during the development phase.	The intervention mapping protocol described by Bartholomew was used to design the mHealth intervention HeartMapp. Information, motivation, and behavioral skills (IMB) model for patient engagement	tailored alerts and automated personalized feedback are used to promote engagement within the app HF information that includes evidence-based, audio-enabled, interactive HF education, that have been adapted with permission from the Heart Failure Society of America. Editable and personalized medication list that reminds patients of their edication schedule an ddemands an entry to indicate if medic…	n/a	n/a	n/a
Kerstin	rayyan-143713693	Mobile App for Patients With Chronic Obstructive Pulmonary Diseases During Home-Based Exercise Care: Usability Study	2024	Chien S.-Y.	58 and older, average 66	Chronic obstructive pulmonary disease	none specific	mobile app for self management	Yes	older adults with disease, , healthcare professionals	older adults with disease, , healthcare professionals	survey to collect requirements and needs towards the home-based pulmonary rehabilitation system, usability test, mock up testing	user-centric design	not mentioned	nein	challenges with touch screens and scroll menus, inherent sketicim regarding their operational capabilities, using apps and tablets is perceived challenging, difficulties in discerning or comprehending the information presented, ifficulties encountered during the initial step of entering email and password information to log in to the system. difficulties in understanding numerical representations…	they suggest to include intuitive design aids like auditory support and visalu health progress indicators such as graphs, monitoring app for HCP		Our research indicated that the principle of user-centric design can be further refined to tailor designs to different stakeholders
Kerstin	rayyan-143714051	Monitoring health parameters of elders to support independent living and improve their quality of life	2021	Adami I. and Foukarakis M. and Ntoa S. and Partarakis N. and Stefanakis N. and Koutras G. and Kutsuras T. and Ioannidi D. and Zabulis X. and Stephanidis C.	65 plus	age-relaetd conditions	none specific	adaptive system for monitoring health and well-being including sensors and medical home devices	No	older adults, health professionals, informal caregivers	interaction designer, HCI expert	human centered design, questionnaires, semi-strucuterd interviews, participatory evaluation workshops, task based usability test with think aloud	human centered design	voice interaction, animations, simple UI, well-structured	nein	confusing labelling and unclear functionality of buttons	considering their functional requirements concerning type of metric, frequency of notification, individual selection of parameters for sharing data, select which vital signs to track in relation to individual health condition (personalization), simple structure of UI, automatic notifications of health measruement results, solution should be flexible and expandable over time
Kerstin	rayyan-143713990	Preliminary User Evaluation of a Physical Activity Smartphone App for Older Adults	2022	Niemiec S.L.S. and Wagas R. and Vigen C.L.P. and Blanchard J. and Barber S.J. and Schoenhals A.	65-84	underactive older people		Physical activity app	Yes	older adults	not mentioned	feasibility and acceptability test			nein	carry teh phone to collect data is not well accepted, app did not delivered credit for engaging in activities like swimming, manually entering a step goal is disliked, battery drains, data cap notices, graphic UI incompatible with phoe display, lack of sepcificity to their personal context, unclear task instructions and purpose	didactic training to understand app features, positive aging messages, interpersonal contact, usabilty is vital
Kerstin	rayyan-143713865	Promoting physical activity and a healthy active lifestyle in community-dwelling older adults: a design thinking approach for the development of a mobile health application	2023	Daniels K. and Lemmens R. and Knippenberg E. and Marinus N. and Vonck S. and Baerts J. and Bergs J. and Spooren A. and Hansen D. and Bonnech≈πre B.	older than 65	none specific	none specific	mHealth app for promoting physical activity	No	n/a	older adults, experts in physical therapy, geriatry, technology	co-creation sessions, interviews, initial prototype testing, usability testing	User experience questionnaire, System usability scale, design thinking	customize the user experience, a brief personal description was created as the start screen, which prompts older adults to answer questions related to their baseline physical activity level, motivation, and medical history. daily reminders, tailored feedback and encouragement through push notifications. database of over 365 messages, each tailored to the user’s individual needs and preferences. p…	nein	discomfort with pushing-messages, phyisical limitations	format which is easy to use, visually appealing, easy to read, and accessible on a variety of devices. Participants emphasized the importance of content that is engaging, easy to understand, and personalized to their needs, the importance of ongoing support, with features such as (daily) reminders and progress tracking, Social support was identified as a key feature, easy-to-use and navigate, wit…
Kerstin	rayyan-143631376	Smart Healthcare: Basic health check-up and monitoring system for elderly - 2016 International Computer Science and Engineering Conference (ICSEC)	2016	Thaduangta, Borwornlak and Choomjit, Pawit and Mongkolveswith, Sudhatai and Supasitthimethee, Umaporn and Funilkul, Suree and Triyason, Tuul	60 plus	none specific	none	Smart Healthcare System comprisng hardware and software. Hardware to collect biomedical values,	Yes	older adults, health professionals	not mentioned	survey, interviews	principles of web design for the elderly, Technology acceptance model	From principles of web design: no background music, use 12-14 point size, no flash content, give instructions clearly, use single mouse clicks, use high contrast, provide navigation bar, provide a way to prevent errors. text resize button which allows the elderly to increase or decrease text size. We use the colors for demonstrating the result to the elderly in a simple and clear way. We use thre…	nein	If using the system seemed difficult to them, and required learning to use the technology even if a user manual was included and the system was useful, they still demonstrated rejection to learn, barriers for learning new technology
Kerstin	rayyan-143713768	Smartphone App Designed to Collect Health Information in Older Adults: Usability Study	2024	Murabito J.M. and Faro J.M. and Zhang Y. and DeMalia A. and Hamel A. and Agyapong N. and Liu H. and Schramm E. and McManus D.D. and Borrelli B.	64-80	no specific	none	health data collection apop	Yes	older adults	not mentioned	usability test	user-centric design, Mobile app rating scale	clear and simple instructions. Gamification of functions, where possible, such as a flashing “done” button or a countdown to the start of the next task may improve engagement. Finally, consider voice narration and animated guides throughout the app surveys where features other than straightforward multiple-choice questions and responses will be encountered. larger font sizes or more user-friendly…	nein	navigational issues, pictorial format difficult to handle, cultural background / language, Fear of technology; • Little interest in learning how to use technology • Learning curve for older people, font size, sont color	general structure of the app, ease of use, multiple-choice surveys were easy and interesting to complete, instructions were easy to understand, cultural background, training that includes tutorials within the app provided by an older adult guide to boost confidence, guide within the app explaining the purpose of the app and highlighting key app functions including such functions as “next,” “back,…				confirms design guidelines from : https://pubmed.ncbi.nlm.nih.gov/37733401/
Kerstin	rayyan-143670247	Smartphone Apps to Support Falls Rehabilitation Exercise: App Development and Usability and Acceptability Study.	2020	Hawley-Hague H and Tacconi C and Mellone S and Martinez E and Ford C and Chiari L and Helbostad J and Todd C	60 plus	no specific	none	Smartphone app for rehabilitation exercise	Yes	older adults, health professionals	health professionals, older adults, exercise instructors	ask older adults in a community-based strenght and balance exercise class, patient and public involvement app development workshops, usability study	principles of the Medical Research Council framework, behavior change taxonomy by Michie	very simple design, including pale yellow buttons, black writing, and large font to aid visual impairment. No messages were displayed in the initial prototype	nein	patients at times missed motivational messages and prompts , receiveing voice messages is perceived as too intrusive, pp was not easy enough to use and could be made more intuitive, particularly when setting goals with patients, issues with the touch screen were discussed as a barrier to use, particularly where patients had arthritis and poor finger dexterity.	personalization, use pictures of the exercises, HCP: good way to communicate with patients and see what they had reported. Flexibiilty of use. Confidence in using the technology is important for health care professionals and patients.pop-up messages were mostly acceptable and a key communication tool between health care professionals and patients. ersonalized and tailored messages directly from t…
Kerstin	rayyan-143670064	Tele-Medicine Based and Self-Administered Interactive Exercise Program (Tele-Exergame) to Improve Cognition in Older Adults with Mild Cognitive Impairment or Dementia: A Feasibility, Acceptability, and Proof-of-Concept Study.	2022	Park C and Mishra RK and York MK and Enriquez A and Lindsay A and Barchard G and Vaziri A and Najafi B	average 68.1	Mild cognitive impairment or dementia or cognitive decline	cognitive impariments	tele-Exergame to improve balance and cognition during distractive conidtioning and telemeidicine interface to remotely supervise the exercise	Yes	older adults , their families	none	acceptance test (participants were using the system and acceptance was assessed)	Technology acceptance model, user acceptance and behaviour analysis models	intuitive user interface and minimizing the required manual interactions,providing istructions with audio, video and text			interactive environment, immediate and sensitive feedback about the user’s performance, and a motivating effect due to game-based features, gamification, remote coaching and consultation via an integrated video call
Carolyn	rayyan-143714044	Telehealth at Home: Co-Designing a Smart Home Telehealth System	2021	Hunter I. and Elers P. and Lockhart C. and Guesgen H. and Whiddett D. and Singh A.	70 and older (participants=72-92 yrs)	At least 1 chronic condition	No	Smart home sensors w/telehealth	Yes	Older adults, OAs' support networks, healthcare providers	OAs, informal support network members	Interviews, phone calls, email, text messages, home visits	Structural Model of Actors	Include user-defined requirements? Also customization by personal routine over pilot	nein	Privacy; cost; unrecognized need; physical & cognitive decline; organizational and financial issues; regulatory and legal issues; culturally safe data collection, ownership, and governance; technical challenges; interoperability; power instability; lack of governance over personal health data	Ability to control own data; having a support network to help; familiarity and experience w/DHI; ability to customize	N/A
Carolyn	rayyan-143713836	Testing Two Online Symptom Checkers With Vulnerable Groups: Usability Study to Improve Cognitive Accessibility of eHealth Services	2024	Savolainen K. and Kujala S.	75-79 years	N/A	No	2 symptom checkers	Yes	Older adults, people w/intellectual & developmental disabilities, non-Finnish speakers	N/A (usability test, not co-design)	Thinking aloud; observations; questionnaires; semistructured interviews	None (this was usability testing)	N/A	nein	Difficulty identifying the right item in list; memory issues; long lists, submenus, and complex interfaces created confusion
Carolyn	rayyan-143713943	Toward digital inclusion of older adults in e-health: a case study on support for physical activity	2023	Reven≈†s ÔøΩ. and Str≈°m L. and Cicchetti A. and Ehn M.	65 & older	No	Yes	"Digital support system"	Yes	Older adults, university researchers, one municipality, one regional healthcare provider, four companies	Researchers and two companies (older adults did usability testing on 4 iterations)	Mixed methods (questionnaires, interviews, usability testing data)	None	None	nein	Not applicable	Not applicable
Carolyn	rayyan-143713756	Usability and Utility of a Mobile App to Deliver Health-Related Content to an Older Adult Population: Pilot Noncontrolled Quasi-Experimental Study	2024	Lemos M. and Henriques A.R. and Lopes D.G. and Mendon≈§a N. and Victorino A. and Costa A. and Arriaga M. and Greg‚Äîrio M.J. and de Sousa R. and Canh‚Äπo H. and Rodrigues A.M.	65 and older	At least one comorbidity	No	Mobile app	Yes	Older adults	Not stated	Usability testing, questionnaires						Couldn't use a device already
Carolyn	rayyan-143714059	Usability of a Digital Elder Mistreatment Screening Tool for Older Adults with Visual and Hearing Disabilities	2021	Swierenga S.J. and Ismirle J. and Edwards C. and Abujarad F.	60+ years	No	Blind/low vision; deaf/hearing impairment	"Digital health screening tool" (seems to be a tablet app)	Yes	Older adults	Not stated	Usability testing; earlier development work used interviews & usability testing w/older adults	None	None	nein	Not applicable	Not applicable
Carolyn	rayyan-143714136	User-innovated ehealth solutions for service delivery to older persons with hearing impairment	2018	Nielsen A.C. and Rotger-Griful S. and Kanstrup A.M. and Laplante-L≈Ωvesque A.	60+ years	None	Hearing impairment	Mobile app	Yes	People with hearing impairments, significant others, audiologists	Older adults, significant others, audiologists, researchers	Focus groups, usability testing	None	None	nein	Not applicable	Not applicable
Carolyn	rayyan-143714145	Using natural language processing and sentiment analysis to augment traditional user-centered design: Development and usability study	2020	Petersen C.L. and Halter R. and Kotz D. and Loeb L. and Cook S. and Pidgeon D. and Christensen B.C. and Batsis J.A.	66-85 years	No	No	Mobile app	Yes	Older adults, clinicians	Researchers, others unclear	Semi-structured interviews, quantitative assessment questionnaires, NLP and sentiment analysis	None	None	nein	Not applicable	Not applicable
Carolyn	rayyan-143669845	Web-Based Cognitive Behavioral Therapy for Depression Among Homebound Older Adults: Development and Usability Study.	2023	Xiang X and Kayser J and Ash S and Zheng C and Sun Y and Weaver A and Dunkle R and Blackburn JA and Halavanau A and Xue J and Himle JA	60+ years	Depression	No	Web-delivered intervention + printed workbook	Yes	Community agencies, older adults, older adult advisers, geriatric mental health professionals, aging services providers	Researchers, user experience designer	Co-design meetings; interviews; surveys; usability testing	None	None	nein	Not applicable	Not applicable

## Sheet: SecondSearch_All
TODO DONE EXCLUDED	key	title	year	authors	Age group	Disease / Domain	Disability considered	Digital solution (chatbot, App, webplatform, …)	Study on the DHI conducted?	Parties involved in study (older adults, relatives)	Parties involved in development process (UX designer, engineers…)	Method used to involve the elderly (focus group, interview, usability test)	Frameworks applied (W3C, ???)	Principles and Heuristics applied to achieve inclusivity / accessibility	DeIinition of inclusivity / inclusive design	Barriers to Adoption of DHI among older adults	Facilitators to DHI among older adults	Reason for Exclusion / Important note
		A Digitalized Clock Drawing Test to Enhance Dementia Screening Intentions in Asian Older Adults	2025	Z., Zeng, Zhiwei, X.C., Yu, Xinjia Cynthia, X., Guo, Xu, H., Jiang, Hongchao, Y., Zhang, Yanci, Y., Qiu, Yang, R.C.L., Chan, Robin Chung Leung, B., Huang, Bo, Z., Shen, Zhiqi	55-64	Dementia		Clock Drawing Test (DigiCDT) - dementia self-screening tool for home and community use	yes (evaluation)			questionnaire semi-structured interviews		DHI was designed for smartphones and tablets (multidevice compatibility) DHI needs to be free of cost for users Social engagement features Integration of screening into community programs				Wrong age group
		A User-Centered Design Approach for a Screening App for People With Cognitive Impairment (digiDEM-SCREEN): Development and Usability Study	2025	M. Zeiler, N. Dietzel, F. Haug, J. Haug, K. Kammerer, R. Pryss. P. Heuschmann, E. Graessel, P. Kalominsky-Rabas. H. Prokosch	53-69													Wrong age group
		Co-producing mindful tactile technologies for healthy ageing: Cross-cultural insights from India and the UK	2025	M. K. Vasudevan, C. Besevli, P. Madapura, S. Zhong, M. Muniyandi, M. Obrist	50+													Wrong age group
		Formative evaluation of a mobile chat-based intervention (ChatEx) for promoting exercise behaviour in older cancer survivors	2025	Denise Shuk Ting Cheung , Chun Kit Chan, Ryan E. Rhodes, Pui Hing Chau, Chi-Leung Chiang, Michael Tse, Man Ping Wang, Doris Sau Fung Yu, Chia-Chin Lin	65+	Cancer survivors	n/a	Mobile chat-based exercise counselling intervention	yes	older adults	n/a							Insufficient information about the design process of the DHI
		Toward digital inclusion of older adults in e-health: a case study on support for physical activity	2025	Å., Revenäs, Åsa, L., Ström, Lars, A., Cicchetti, Antonio, M., Ehn, Maria	65+	Physical activity		digital PA application and a video application by which the older adult gets support from a coach	no	older adults involved in design and evaluation process	n/a	questionnaire for the requirements usability testing , user experience questionnaire (UEQ) and interview for the evaluation	User-centered design principles User-Sensitive Inclusive Design approach	Simple navigation Good readability Simplified process to perform complex tasks (e. g., goal setting, planning) Precise and meaningful texts Increased font size Visual material (pictures) Touch pens for users who have difficulties with touch screen Video material for exercise demonstration for motivation support Integration of 2 separate apps in 1 Clarification of the structure and page content	n/a	Having to use 2 apps simultaneously is challenging and causes confusion	easiness, percieved usefulness, clean oages, relevant and inclusive content
		Design Preferences, Routines, and Well-Being of Older Adults Using Voice-Guided Digital Mindfulness: Qualitative Interview Study	2025	L., McCarren, Lucy, S.M., Kuoppamäki, Sanna Mari	65+	Mental well-being and self-care		mindfulness-based app Mindfulnessresan				qualitative interview						Insufficient information about the design process of the DHI
		The influence of individual-level determinants on compliance with mHealth walking suggestions and older adults' experiences: A longitudinal exploratory mixed methods study	2025	I. Maes, J. Latomme, T. Vetrovsky, J. Kühnovà, L. Mertens, G. Cardon. D. Van dyck		Physical activity												Insufficient information about the design process of the DHI
		Mediguide: Reducing Cognitive Load and Improving Elderly Patients' Healthcare Experience	2025	Minghui Liu, Yu’an Su	60+	n/a	n/a	Mediguide - augmented reality-based system that provides support for older adults in hospital visits	yes	older adults	n/a	usability study/experiment: one group of users used the DHI when coming to the hospital, and other did not use it		Multimodal interaction (voice-based and visual cues like icons or displaying the estimated time of arrival at the location) Clear, accurate information Features to support in the navigation and decision-making process Inclusion of agentic guide characterized by gentle facial expressions, a calm tone, and warm body language to foster trust and provide comfort Agent detects the feelings of anxiety …	n/a	interaction with agent is too fast and difficult to follow recieving multiple pieces of information at the same time feeling that the DHI will replace the human-contact - some older adults wanted to double check the provided information with researchers	Trustworthiness, credibility and human-like look of the agent (warm tone and approachability)
		Implementing an inclusive digital health ecosystem for healthy aging: a case study on project SingaporeWALK	2025	Edmund Wei Jian Lee, Huanyu Bao, Navrag B. Singh, Sai G.S. Pai, Ben Tan Phat Pham, Siva Subramaniam Sowmiya Meena, Yin-Leng Theng		Mental and physical well-being		Mobile health app for physical and mental well-being	yes	older adults	n/a		User-centered design principles	Intuitive and accessible UI				Insufficient information about the design process of the DHI
		Exploring the General Acceptability and User Experience of a Digital Therapeutic for Cognitive Training in a Singaporean Older Adult Population: Qualitative Study	2025	Siong Peng Kwek, Qiao Ying Leong, V Vien Lee, Ni Yin Lau, Smrithi Vijayakumar, Wei Ying Ng, Bina Rai, Marlena Natalia Raczkowska,Christopher L Asplund1,2,3,4,5*, PhD; Alexandria Remus1,2,3,6*, PhD; Dean Ho	60+	Cognition	n/a	CURATE.DTx digital therapeutics for cognitive training				qualitative interview		Insufficient information on design process				Insufficient information about the design process of the DHI
		Socioculturally Appropriate Internet-Based Geriatric Care Model for Older Adults Living With HIV: Experience-Based Co-Design Approach	2025	Kristina M Kokorelias, Marina B Wasilewski, Dean Valentine, Andrew D Eaton, MSW, PhD; Erica Dove, Paige Brown, Stuart McKinlay, Christine L Sheppard, Esther Su, Hardeep K Singh, Ashley Flanagan, Alice Zhabokritsky, Reham Abdelhalim, Rabea Parpia, Rahel Zewude, Laura Jamieson, Sharon Walmsley, Luxey Sirisegaram	50+									Wrong age group				Wrong age group
		Development of an eHealth Intervention Including Self-Management for Reducing Sedentary Time in the Transition to Retirement: Participatory Design Study	2025	Lisa Hultman,; Caroline Eklund, Petra von Heideken Wågert, Prof Dr; Anne Söderlund, Prof Dr; Maria Lindén, Prof Dr; Magnus L Elfström	60-75	Reduction of sedentary time	n/a	Self-management app for the reduction of sedentary time in the transition to retirement	no	n/a	n/a	Participatory workshops	Participatory design	Adaptable design of the DHI - more technically advanced users have a possibility to add more features Guidance for users and explanation of features (e. g., with a video tutorial) Multi-device compatibility - older adults expressed that websites are easier to access, as they Simplified (short and concise) text and information Clean layout Easy to understand and accessible language Multimodal cont…	n/a	n/a	n/a
		Design of a Digital Solution to Motivate Older Adults to Follow Cognitive and Physical Training for an Active and Healthy Ageing	2025	Valentina Guadagno, Ana Isabel Martins, Christina Schneegass, Tilman Dingler, Joana Pais , Nelson P. Rochaand Jos Kraal	51-74			digital platform for increasing older adults' motivation to perform physical and cognitive exercises				1st iteration: participants used the platform and provided qual. feedback 2nd iteration: qual. Feedback, evaluation form	User-centered iterative design process	Wrong age group				Wrong age group
		Real-World Effectiveness of a Novel AI-Software Dependent Neuromodulation (ASDN) with Remote Monitoring Capability Field Stimulation Device for Chronic Pain: A 24-Month Analysis of Over 2000 Patients	2025	Maja Green, Adam Cabble, Michael Bailey, Maria L Kappell, Bart Billet, Choll W Kim, Jaspal R Singh, Manish Suthar, Hemant Kalia , Shari Kappell, Krishnan Chakravarthy	18+									Wrong age group				Wrong age group
		Exploring the Feasibility of a 5-Week mHealth Intervention to Enhance Physical Activity and an Active, Healthy Lifestyle in Community-Dwelling Older Adults: Mixed Methods Study	2025	Kim Daniels, MSc; Sharona Vonck, Jolien Robijns, Kirsten Quadflieg, Jochen Bergs, Annemie Spooren, Dominique Hansen, Bruno Bonnechère	65+	Physical activity	n/a	More In Action (MIA) app, designed to promote PA among older adults	yes	older adults	n/a	Cocreative workshops Questionnaire Focus group Think-aloud method	Behavior Change Wheel (BCW) CSAT: Customer Satisfaction Score DHRQDigital Health Readiness Questionnaire IPAQ: International Physical Activity Questionnaire MIA: More In Action NPS: Net Promoter Score PACES: Physical Activity Enjoyment Scale SUS: System Usability Scale UEQ: User Experience Questionnaire	Educational content (content about mental health, social wellbeing, physical wellbeing, nutrition, sleep, risk of falling) Users suggested to include the checkboxes to track the articles read Community calendar to foster social connections, buddy system feature to increase the interaction with others (e. g., exercise partners) Progress monitor and possibility to set personal goals Personalized co…		navigation difficulties and insufficient guidance on features such as profile setup and calendar use limited engagement	Tailored workouts, real-time feedback, control over goal setting, personalization inclusion of social features such as buddy system to find exercise partners Integration with healthcare system facilitates the broader adoption if endorsed by providers
		An Integration of User-Centered Design and Design Thinking Principles for Developing a Mobile Application for Nutritional Tracking for Thai Elderly: A Mixed-Method Study	2025	Shutchapol Chopvitayakun, Montean Rattanasiriwongwut, Mahasak Ketcham	60+	Nutrition	n/a	mobile nutrition calculator application	yes	older adults		semi-structured interview for requirement engineering usability testing for evaluation (SUS + qualitative feedback)	User centered design (UCD) Design thinking System usability scale (SUS)	high-contrast color schemes, large font sizes, and simplified input processes to accommodate users with limited visual acuity and motor skills the onboarding process was intentionally kept minimal to reduce cognitive overload and support smooth first-time access icons and labels were used consistently to support recognition over recall Pie chart elements were used for the visualization (e. g., fo…	"User Sensitive Inclusive Design" = expansion of UCD principles that explicitly addresses the diverse requirements of elderly individuals and those with disabilities.	n/a	n/a
		Development of content for a mobile application aimed to increase medication adherence among older adults	2025	Aysu Selcuk, Selin Soydan, Volkan Atmis, Ahmet Yalcin, Asuman Bozkir and Murat Varli				mobile application aimed to improve medication adherence				online Delphi method						Physicians, pharmacists, nurses, caregivers and older adults were included in the requirement specification
		Socioculturally Appropriate Internet-Based Geriatric Care Mode for Older Adults Living With HIV: Experience-Based Co-Design Approach	2025	Kristina M Kokorelias1,2,3,4, PhD; Marina B Wasilewski2,3,5, PhD; Dean Valentine1; Andrew D Eaton6,7, MSW, PhD; Erica Dove3, MSc; Paige Brown8, BSc; Stuart McKinlay8, BHSc; Christine L Sheppard7, MSW, PhD; Esther Su1; Hardeep K Singh2,3,9, PhD; Ashley Flanagan4, PhD; Alice Zhabokritsky10,11,12, MD; Reham Abdelhalim13, MD, PhD; Rabea Parpia14, MD; Rahel Zewude11, MD; Laura Jamieson15, MSc; Sharon …	50+													Wrong age group
		A Gamified N-back App for Identifying Mild-cognitive Impairment in Older Adults	2025	Naohiro Murata, Shozo Nishii, Ryoya Usuha, Asuka Kodaka, Masako Fujimori, Haruka Sugawara, Takashi Kiriyama, Hirotake Uchikado, Yasuo Okumura, and Takanori Takebe	75.4 ± 10.3	Early dementia and mild-cognitive impairment detection	n/a	mobile application for identifying mild-cognitive impairment										Insufficient information on design process and inclusive design elements
		Co-designing a solution against late-life loneliness with older adults through journalistic research in a newspaper	2025	Sefora Tunc, Angelica M. Tinga, Monique Tabak and Femke Nijboer	65+													No DHI designed and developed
		User-Centered Design of Daily Medication Tracker in Foldable Devices for Baby Boomers	2025	Cyrus Rj W. Robles, Rodolfo C. Raga				Mobile medication tracker app										Older adults were not involved in design process. Design of the DHI bases on the literature review
		A randomized controlled trial of a digital cognitive behavioral therapy for insomnia for older adults	2025	Lee M. Ritterband , Kelly M. Shaffer, Frances P. Thorndike, Philip I. Chow, Linda Gonder-Frederick, Karen S. Ingersoll, Wendy F. Cohn, Christina Frederick, Kirsten MacDonnell, Jillian V. Glazer, Meghan K. Mattos, Michelle M. Hilgart, Mark S. Quigg, Mudhasir Bashir6& Charles M. Morin	55-95													Wrong age group
		MovingTogether: a randomised controlled trial of a mental-health-informed, digital health promotion intervention for older adults	2025	Chiara Mastrogiovanni, , Simon Rosenbaum, Kim Delbaere , Anne Tiedemann, Scott Teasdale, Catherine Sherrington, Meghan Ambrens , Güls ̧ah Kurt, Grace McKeon	60+			multicomponent DHI for promotion of healthy behavior (e.g., physical activity, healthy eating)										Insufficient information on design process and inclusive design elements
		Smart Sheba: Enhancing Elderly User Experience with LLM-Enabled Chatbots and User-Centered Design	2025	Sharfuddin Khan Chisty, Anika Tahsin Miami, Jannatun Noor	55-80													Wrong age group
		Older adult stroke survivors' needs and perspectives of a stroke app: a qualitative study	2025	Wenjing Cao, Afang Li, Azidah Abdul Kadir, Juan Chen, Lanying Chen, Qing Li and Intan Idiana Hassan	63-84	Stroke	n/a	Mobile app for stroke management	no	n/a	n/a	semi-structured interviews	n/a	Educational content (information about the stroke) Possibility to keep personal medical data in the app DHI's design elements need to be tied to the older adults' age-related needs (e. g., vision loss, hearing impairment) Personalized reminders (e. g., when to take medication, when to refill the prescription)	n/a	Privacy and security concerns Less interaction with doctors - DHI should not replace the human contact App is not for free and user has to pay for it Information in the app is not validated through doctors / information is not trustworthy App is not accessible, it might be possible to experience difficulty installing the app alone Low digital literacy of user	n/a	No speicfic DHI was designed, only an initial interview was conducted
		Implementing a Digital Physical Activity Intervention for Older Adults: Qualitative Study	2025	Cherish Boxall, Laura Dennison, Sascha Miller,Judith Joseph, Kate Morton, Jenny Corser, Joanna Kesten2, PhD; Asgar Electicwala2, PhD; Max J Western6, PhD; Stephen Lim2, PhD; Chloe Grimmett2, PhD; Lucy Yardley2,3, PhD; Katherine Bradbury		Physical activity		"Active Lives" digital intervention for physical activity promotion										Older adults were not involved in design process. Design of the DHI bases on interviews with HCP, health service management, public health specialists, sports and physical activity experts, community and charity workers
		Design and Evaluation of a Digital Health App (SingaporeWALK) for Active Aging: Pre-Post Intervention Study	2025	Huanyu Bao, Sowmiya Meena Siva Subramanian, Sai Ganesh Sarvotham Pai, Navrag B Singh, Kai Zhe Tan, Tan Phat Pham, Feihong Pan, Yin-Leng Theng, Edmund Lee	60-85	Physical and mental well-being	n/a	SingaporeWALK system for monitoring and managing health and mobility (incl. Wearable sensors, mHealth app and cloud-based data storage)	yes	older adults	n/a	3 cycles of iterative testing for design pre-post experimental design to evaluate the effectiveness	Participatory design methodology Fogg behavior model	Motivation through gaification Ability through accessibility features Use of culturally adapted icons specifically designed for Singapore’s context instead standard icons to symbolize nutrition (e. g., a rice bowl icon for carbohydrates, a fish silhouette for protein) For the self-evaluation of mental health, Likert scale with emojis was used For nutrition tracking, Predictive text entry was deve…		Complex interfaces Privacy concernes Lack of cultural and linguistic adaptation	Presence of trusted and supportive environments Thoughtful exposure to the DHI
		Toward Normalizing Inclusive Design by Uncovering Patient Experiences of a Web Portal in a Dental Hospital: Mixed Methods Study	2025	Adeola Bamgboje-Ayodele, Jacques Raubenheimer, Anna Paonne4, BPharm; Jessica Yi1, BAPSC; Tamasha Jayawardena1, BSc; Shilpi Ajwani4, PhD; Eugenia Szuba4, MSc; Tanmay Chowdhury4, MSc; Phu Dao4, MSc; Mostafa Ahmed4, BMedSci, BDent; Amy Von Huben1, PhD; Martin Howell1, PhD; Nicole Nixon5, Adv Dip HR Bus; Adam Dunn6, PhD; Aaron Jones4, MSc; Melissa Baysari	22-75 (56 mean)			Web-based app for managing patient appointments										Wrong age group
		Barriers and facilitators to usability of a smartphone-based digital mental health tool in older adults: Insights from a secondary analysis of mindLAMP	2025	Elombe Calvert, Katherine Hackett, John Torous, Tania Giovannetti	60+		mild cognitive impairment; mild dementia	mindLAMP digital phenotyping app for mental health										Insufficient information about the design process of the DHI
		Outdoor Exercise Facility–Based Integrative Mobile Health Intervention to Support Physical Activity, Mental Well-Being, and Exercise Self-Efficacy Among Older Adults With Prefrailty and Frailty in Hong Kong: Pilot Feasibility Randomized Controlled Trial Study	2025	Janet Lok Chun Lee, Arnold Y L Wong, Peter H F Ng, S N Fu, Kenneth N K Fong, Andy S K Cheng, Karen Nga Kwan Lee, Rui Sun, Hao Yi Zhang, Rong Xiao	55+													Wrong age group
		Feasibility and acceptability of an in-home digital device health and activity assessment platform in a diverse South Texas cohort: a pilot study	2025	Julia J. Mathews, Rachel Mulavelil, Nathaniel Rodrigues, Tiffany F. Kautz, Kevin Cosgrove, Chen-Pin Wang, Daniel MacCarthy, Roman A. Fernandez, Sarah Gothard, Nicole Sharma, Luis Serranorubio, Vanessa M. Young, Lyndsey Miller, Sudha Seshadri, Jeffrey Kaye, Zachary T. Beattie and Mitzi M. Gonzales	62+			ORCATECH platform which assesses functional change at home and includes wearables, in-home sensors to collect data										Insufficient information about the design process of the DHI
		Tailored Approach to Designing a Digital Research Platform for Adults Aged 95 and Older: SuperAgers Family Study	2025	Sofiya Milman, Aisha Montgomery, Nir Barzilai, Tina Gao, Kara A. Wilson, Thomas Perls, Aoife McGovern Leahy, Elizabeth Burgis, Megan Ruxton, Praduman Jain and Alan R. Shuldiner	95+			Web-based platform to remotely conduct research among older adults										No DHI developed (this is a platform for recruitment and consent in research)
		Conceptualization and Functional Specifications of an e-learning Ecosystem Towards the Support of Older Adults and Their Supports in Developing Digital and Health Literacy Skills	2025	Antonios Billis, Despoina Mantziari, Vasiliki Kalfa, Emmanouil Rigas, Styliani-Olympia Tsormpatzoudi, Maria Karagianni, Konstantinos Diamantis & Panagiotis D. Bamidis														Unable to retrieve
		Exploring the Feasibility and Acceptability of a Telehealth Platform for Older Adults with Noncommunicable Diseases and Chronic Viral Hepatitis	2025	Pitchaya Chairuengjitjaras, Zethapong Nimmanterdwong, Aisawan Petchlorlian, Kearkiat Praditpornsilpa and Pisit Tangkijvanich														Wrong age group (people below 60 years of age included
		Design of Smart Wearable Leg Devices for Older Adults Based on TPG Inclusive Design Principles	2025	Xin Pan & Chunmao Wu														Unable to retrieve

## Sheet: SecondSearch_Included
TODO DONE EXCLUDED	key	title	year	authors	Age group	Disease / Domain	Disability considered	Digital solution (chatbot, App, webplatform, …)	Study on the DHI conducted?	Parties involved in study (older adults, relatives)	Parties involved in development process (UX designer, engineers…)	Method used to involve the elderly (focus group, interview, usability test)	Frameworks applied (W3C, ???)	Principles and Heuristics applied to achieve inclusivity / accessibility	DeIinition of inclusivity / inclusive design	Barriers to Adoption of DHI among older adults	Facilitators to DHI among older adults	Reason for Exclusion / Important note
		Toward digital inclusion of older adults in e-health: a case study on support for physical activity	2025	Å., Revenäs, Åsa, L., Ström, Lars, A., Cicchetti, Antonio, M., Ehn, Maria	65+	Physical activity	n/a	digital PA application and a video application by which the older adult gets support from a coach	no	older adults involved in design and evaluation process	n/a	questionnaire for the requirements usability testing , user experience questionnaire (UEQ) and interview for the evaluation	User-centered design principles User-Sensitive Inclusive Design approach	Simple navigation Good readability Simplified process to perform complex tasks (e. g., goal setting, planning) Precise and meaningful texts Increased font size Visual material (pictures) Touch pens for users who have difficulties with touch screen Video material for exercise demonstration for motivation support Integration of 2 separate apps in 1 Clarification of the structure and page content	n/a	Having to use 2 apps simultaneously is challenging and causes confusion	easiness, percieved usefulness, clean oages, relevant and inclusive content
		Mediguide: Reducing Cognitive Load and Improving Elderly Patients' Healthcare Experience	2025	Minghui Liu, Yu’an Su	60+	n/a	n/a	Mediguide - augmented reality-based system that provides support for older adults in hospital visits	yes	older adults	n/a	usability study/experiment: one group of users used the DHI when coming to the hospital, and other did not use it	n/a	Multimodal interaction (voice-based and visual cues like icons or displaying the estimated time of arrival at the location) Clear, accurate information Features to support in the navigation and decision-making process Inclusion of agentic guide characterized by gentle facial expressions, a calm tone, and warm body language to foster trust and provide comfort Agent detects the feelings of anxiety …	n/a	interaction with agent is too fast and difficult to follow recieving multiple pieces of information at the same time feeling that the DHI will replace the human-contact - some older adults wanted to double check the provided information with researchers	Trustworthiness, credibility and human-like look of the agent (warm tone and approachability)
		Development of an eHealth Intervention Including Self-Management for Reducing Sedentary Time in the Transition to Retirement: Participatory Design Study	2025	Lisa Hultman,; Caroline Eklund, Petra von Heideken Wågert, Prof Dr; Anne Söderlund, Prof Dr; Maria Lindén, Prof Dr; Magnus L Elfström	60-75	Reduction of sedentary time	n/a	Self-management app for the reduction of sedentary time in the transition to retirement	no	n/a	n/a	Participatory workshops	Participatory design	Adaptable design of the DHI - more technically advanced users have a possibility to add more features Guidance for users and explanation of features (e. g., with a video tutorial) Multi-device compatibility - older adults expressed that websites are easier to access, as they Simplified (short and concise) text and information Clean layout Easy to understand and accessible language Multimodal cont…	n/a	n/a	n/a
		Exploring the Feasibility of a 5-Week mHealth Intervention to Enhance Physical Activity and an Active, Healthy Lifestyle in Community-Dwelling Older Adults: Mixed Methods Study	2025	Kim Daniels, MSc; Sharona Vonck, Jolien Robijns, Kirsten Quadflieg, Jochen Bergs, Annemie Spooren, Dominique Hansen, Bruno Bonnechère	65+	Physical activity	n/a	More In Action (MIA) app, designed to promote PA among older adults	yes	older adults	n/a	Cocreative workshops Questionnaire Focus group Think-aloud method	Behavior Change Wheel (BCW) CSAT: Customer Satisfaction Score DHRQDigital Health Readiness Questionnaire IPAQ: International Physical Activity Questionnaire MIA: More In Action NPS: Net Promoter Score PACES: Physical Activity Enjoyment Scale SUS: System Usability Scale UEQ: User Experience Questionnaire	Educational content (content about mental health, social wellbeing, physical wellbeing, nutrition, sleep, risk of falling) Users suggested to include the checkboxes to track the articles read Community calendar to foster social connections, buddy system feature to increase the interaction with others (e. g., exercise partners) Progress monitor and possibility to set personal goals Personalized co…	n/a	navigation difficulties and insufficient guidance on features such as profile setup and calendar use limited engagement	Tailored workouts, real-time feedback, control over goal setting, personalization inclusion of social features such as buddy system to find exercise partners Integration with healthcare system facilitates the broader adoption if endorsed by providers
		An Integration of User-Centered Design and Design Thinking Principles for Developing a Mobile Application for Nutritional Tracking for Thai Elderly: A Mixed-Method Study	2025	Shutchapol Chopvitayakun, Montean Rattanasiriwongwut, Mahasak Ketcham	60+	Nutrition	n/a	mobile nutrition calculator application	yes	older adults	n/a	semi-structured interview for requirement engineering usability testing for evaluation (SUS + qualitative feedback)	User centered design (UCD) Design thinking System usability scale (SUS)	high-contrast color schemes, large font sizes, and simplified input processes to accommodate users with limited visual acuity and motor skills the onboarding process was intentionally kept minimal to reduce cognitive overload and support smooth first-time access icons and labels were used consistently to support recognition over recall Pie chart elements were used for the visualization (e. g., fo…	"User Sensitive Inclusive Design" = expansion of UCD principles that explicitly addresses the diverse requirements of elderly individuals and those with disabilities.	n/a	n/a
		Design and Evaluation of a Digital Health App (SingaporeWALK) for Active Aging: Pre-Post Intervention Study	2025	Huanyu Bao, Sowmiya Meena Siva Subramanian, Sai Ganesh Sarvotham Pai, Navrag B Singh, Kai Zhe Tan, Tan Phat Pham, Feihong Pan, Yin-Leng Theng, Edmund Lee	60-85	Physical and mental well-being	n/a	SingaporeWALK system for monitoring and managing health and mobility (incl. Wearable sensors, mHealth app and cloud-based data storage)	yes	older adults	n/a	3 cycles of iterative testing for design pre-post experimental design to evaluate the effectiveness	Participatory design methodology Fogg behavior model	Motivation through gamification Use of culturally adapted icons specifically designed for Singapore’s context instead standard icons to symbolize nutrition (e. g., a rice bowl icon for carbohydrates, a fish silhouette for protein) For the self-evaluation of mental health, Likert scale with emojis was used For nutrition tracking, Predictive text entry was developed with Singaporean dish names and …	n/a	Complex interfaces Privacy concernes Lack of cultural and linguistic adaptation	Presence of trusted and supportive environments Thoughtful exposure to the DHI
